# Supplementary material for: Diaqua­(1,4,8,11-tetra­aza­cyclo­tetra­decane-κ4 N 1,N 4,N 8,N 11)copper(II) didodeca­noate dihydrate
Source: Acta Crystallogr Sect E Struct Rep Online. 2011 Apr 13;67(Pt 5):m588–9. doi: 10.1107/S1600536811012773 (PMC3089101; doi:10.1107/S1600536811012773)
Supplement: Supplementary file 2 [file e-67-0m588-Isup2.hkl]

# 
# h,k,l, Fc-squared, Fo-squared, sigma(Fo-squared) and status flag 
# 
data_I
_shelx_title ' I         P-1          R = 0.05' 
_shelx_refln_list_code          4 
_shelx_F_calc_maximum      110.78 
_exptl_crystal_F_000       403.00 
_reflns_d_resolution_high  0.7669 
 
loop_ 
 _symmetry_equiv_pos_as_xyz 
 'x, y, z' 
 '-x, -y, -z' 
 
_cell_length_a     6.9972 
_cell_length_b     8.8164 
_cell_length_c    17.1495 
_cell_angle_alpha  96.218 
_cell_angle_beta   99.137 
_cell_angle_gamma  98.329 
 
_shelx_F_squared_multiplier     1.000 
 
loop_ 
 _refln_index_h 
 _refln_index_k 
 _refln_index_l 
 _refln_F_squared_calc 
 _refln_F_squared_meas 
 _refln_F_squared_sigma 
 _refln_observed_status 
   1   0   0     1141.87      976.61     88.75 o 
   2   0   0     4828.39     5378.97    231.48 o 
   3   0   0     2265.52     2449.33    130.05 o 
   4   0   0      382.65      361.21     22.61 o 
   5   0   0       39.08       34.38      6.56 o 
   6   0   0       99.06       96.84     12.57 o 
   7   0   0       15.08       23.41      6.95 o 
   8   0   0       16.22       10.03      6.69 o 
  -8   1   0        0.75       -0.67      4.55 o 
  -7   1   0       56.73       38.39      8.42 o 
  -6   1   0      316.58      296.42     26.62 o 
  -5   1   0      179.97      217.63     19.53 o 
  -4   1   0       10.89        7.50      2.68 o 
  -3   1   0     1756.55     1837.72     69.48 o 
  -1   1   0     4165.49     4472.88    314.21 o 
   1   1   0     4945.84     5120.56    270.46 o 
   2   1   0      357.26      381.47     25.35 o 
   3   1   0     1010.23      984.39    118.78 o 
   4   1   0      965.61      971.52    155.03 o 
   5   1   0       28.33       26.70      3.95 o 
   6   1   0      434.51      469.24     40.80 o 
   7   1   0      172.52      144.46     17.92 o 
   8   1   0      233.82      330.93     32.91 o 
  -8   2   0       98.74      156.24     17.66 o 
  -7   2   0      110.22      114.50     13.37 o 
  -6   2   0      262.51      231.54     21.13 o 
  -5   2   0       12.86       16.45      4.01 o 
  -4   2   0       59.45       68.25      5.24 o 
  -3   2   0     1571.64     1750.23     76.79 o 
  -2   2   0      245.43      280.50     21.00 o 
  -1   2   0      285.52      313.27     22.87 o 
   0   2   0     1027.72     1077.15    125.74 o 
   1   2   0       10.65       11.40      1.65 o 
   2   2   0       17.83        9.95      4.01 o 
   3   2   0      509.30      434.40     24.82 o 
   4   2   0      219.78      208.65     46.88 o 
   5   2   0      255.57      299.56     25.88 o 
   6   2   0      407.16      470.98     41.47 o 
   7   2   0      233.60      277.56     28.23 o 
   8   2   0      230.45      290.54     31.03 o 
  -8   3   0       14.73       14.58      5.75 o 
  -7   3   0        5.98        7.36      4.01 o 
  -6   3   0      179.34      153.96     14.71 o 
  -5   3   0      561.73      605.97     34.26 o 
  -4   3   0       17.70       11.01      1.93 o 
  -3   3   0      434.73      429.10     16.41 o 
  -2   3   0      594.01      583.60     42.41 o 
  -1   3   0      685.82      806.85     60.99 o 
   0   3   0      581.63      541.00     25.08 o 
   1   3   0      149.62      145.16      9.08 o 
   2   3   0      277.06      243.36     14.70 o 
   3   3   0       38.27       37.79      4.32 o 
   4   3   0      205.10      206.77     36.38 o 
   5   3   0        2.09        1.43      2.19 o 
   6   3   0      246.14      280.63     27.55 o 
   7   3   0        9.14       12.98      7.09 o 
   8   3   0       10.11       12.71      8.30 o 
  -8   4   0      183.35      195.03     18.99 o 
  -7   4   0       10.94       10.30      3.88 o 
  -6   4   0      156.28      129.33     14.84 o 
  -5   4   0      855.27      883.77     49.09 o 
  -4   4   0       83.47       93.52      4.40 o 
  -3   4   0      565.90      573.58     42.54 o 
  -2   4   0       53.15       38.10      2.43 o 
  -1   4   0     2737.99     2940.45    155.69 o 
   0   4   0      524.45      535.40     41.40 o 
   1   4   0       68.01       98.31      8.56 o 
   2   4   0       84.37       77.66      9.36 o 
   3   4   0       42.59       37.78      7.96 o 
   4   4   0        2.18        1.11      2.19 o 
   5   4   0       65.06       82.31      8.06 o 
   6   4   0        2.74       -3.21      4.15 o 
   7   4   0      115.00      102.06     16.45 o 
  -8   5   0       64.59       52.30      8.03 o 
  -7   5   0      107.20       88.82      9.77 o 
  -6   5   0      100.91       96.11      7.32 o 
  -5   5   0        8.37        7.43      2.02 o 
  -4   5   0       36.02       27.48      4.71 o 
  -3   5   0      537.89      532.67     30.07 o 
  -2   5   0      507.37      517.22     22.77 o 
  -1   5   0      238.89      205.31     12.06 o 
   0   5   0      619.90      596.57     32.97 o 
   1   5   0      631.41      638.23     43.21 o 
   2   5   0        2.71        4.55      2.94 o 
   3   5   0     1461.17     1595.84    114.64 o 
   4   5   0        4.27        3.83      2.50 o 
   5   5   0      201.83      218.70     15.75 o 
   6   5   0      231.43      194.76     22.61 o 
   7   5   0        2.95        1.74      6.02 o 
  -7   6   0       26.63       31.97      7.49 o 
  -6   6   0       65.04       48.83      7.49 o 
  -5   6   0       72.99       76.25      5.94 o 
  -4   6   0       74.81       73.12      4.59 o 
  -3   6   0      569.96      555.82     56.18 o 
  -2   6   0      248.72      234.31     29.77 o 
  -1   6   0      661.61      694.62     53.90 o 
   0   6   0     1087.75     1095.38     84.41 o 
   1   6   0      911.98      909.32    126.81 o 
   2   6   0      215.28      205.01     13.76 o 
   3   6   0      343.65      329.84     20.90 o 
   4   6   0      280.81      292.41     24.27 o 
   5   6   0        6.50        1.40      3.05 o 
   6   6   0       91.13      107.01     16.72 o 
  -7   7   0        7.18       10.57      6.02 o 
  -6   7   0      469.81      448.23     39.86 o 
  -5   7   0       50.69       47.45      5.84 o 
  -4   7   0      705.21      750.49     39.68 o 
  -3   7   0      698.34      711.33     37.82 o 
  -2   7   0      394.00      364.45     20.29 o 
  -1   7   0      350.05      384.56     31.43 o 
   0   7   0      511.56      500.14     40.67 o 
   1   7   0      102.88      115.84     12.71 o 
   2   7   0       45.06       52.84      8.83 o 
   3   7   0        6.26        3.21      4.28 o 
   4   7   0       39.47       47.22      9.23 o 
   5   7   0       79.73       94.30     13.78 o 
  -7   8   0        9.28        6.69      6.02 o 
  -6   8   0      788.72      801.23     68.08 o 
  -5   8   0      165.02      167.95     21.87 o 
  -4   8   0       78.57       73.10      6.42 o 
  -3   8   0      589.25      613.80     33.43 o 
  -2   8   0      115.23      147.08      9.74 o 
  -1   8   0       36.41       38.53      6.42 o 
   0   8   0       49.20       38.92      6.95 o 
   1   8   0        1.13        3.61      3.61 o 
   2   8   0       14.42       15.65      5.89 o 
   3   8   0      215.71      274.62     26.49 o 
   4   8   0      147.03      170.15     19.40 o 
  -6   9   0        2.41       -1.61      4.68 o 
  -5   9   0      261.41      279.30     25.69 o 
  -4   9   0        3.53        5.21      3.41 o 
  -3   9   0       93.23      106.34      8.07 o 
  -2   9   0      158.16      165.75     15.99 o 
  -1   9   0       10.40        8.30      4.28 o 
   0   9   0      144.04      156.36     16.59 o 
   1   9   0      227.57      216.16     21.40 o 
   2   9   0       89.66      113.97     14.71 o 
   3   9   0      307.06      350.73     32.91 o 
   4   9   0      136.62      138.84     17.92 o 
  -5  10   0       19.61       22.74      8.03 o 
  -4  10   0      148.44      127.48     17.79 o 
  -3  10   0       22.16       27.43      6.15 o 
  -2  10   0      136.15      132.96     14.31 o 
  -1  10   0      129.67      135.51     15.39 o 
   0  10   0      224.65      256.55     24.61 o 
   1  10   0       20.46       27.82      7.62 o 
   2  10   0      121.65      124.27     16.72 o 
  -3  11   0      168.15      179.11     18.46 o 
  -2  11   0      111.01      153.83     16.99 o 
  -1  11   0       15.26       23.81      7.09 o 
   0  11   0      103.19      104.07     14.31 o 
   0 -11   1      155.98      174.29     19.53 o 
   1 -11   1       46.22       60.86     10.43 o 
   2 -11   1       91.99      120.79     14.31 o 
   3 -11   1      125.13      151.02     16.19 o 
  -3 -10   1       62.74       75.71     12.84 o 
  -2 -10   1      100.77       97.51     14.31 o 
  -1 -10   1      402.89      456.80     40.26 o 
   0 -10   1      143.45      145.40     16.45 o 
   1 -10   1       64.90       71.03     10.43 o 
   2 -10   1      267.32      285.78     20.13 o 
   3 -10   1        6.88        8.71      3.11 o 
   4 -10   1       60.33       75.31     10.57 o 
   5 -10   1       44.40       54.74      7.67 o 
  -4  -9   1      395.12      411.99     38.12 o 
  -3  -9   1      430.07      456.40     40.53 o 
  -2  -9   1      230.50      260.43     25.55 o 
  -1  -9   1      213.18      214.29     21.27 o 
   0  -9   1      350.12      381.76     33.03 o 
   1  -9   1        9.36        0.27      3.48 o 
   2  -9   1        1.01        1.00      2.03 o 
   3  -9   1      143.11      147.95     19.93 o 
   4  -9   1       48.99       47.62      8.30 o 
   5  -9   1      234.51      269.68     18.13 o 
   6  -9   1       11.22       20.33      7.89 o 
  -5  -8   1      173.52      183.79     21.00 o 
  -4  -8   1      207.07      216.56     22.87 o 
  -3  -8   1      189.18      221.51     22.34 o 
  -2  -8   1      144.01      161.85     17.52 o 
  -1  -8   1        8.51       14.04      5.21 o 
   0  -8   1       10.47       12.84      4.41 o 
   1  -8   1      137.57      152.49     14.71 o 
   2  -8   1        7.87        6.58      2.34 o 
   3  -8   1      236.41      271.77     15.99 o 
   4  -8   1      120.50      116.58      8.11 o 
   5  -8   1       83.43       91.56      9.36 o 
   6  -8   1      199.44      219.23     23.01 o 
   7  -8   1       18.63       14.84      7.22 o 
  -5  -7   1       30.47       33.84      8.30 o 
  -4  -7   1      151.24      136.43     16.05 o 
  -3  -7   1       29.65       37.45      7.89 o 
  -2  -7   1        1.80        4.15      3.88 o 
  -1  -7   1      160.01      171.35     16.72 o 
   0  -7   1      269.65      305.38     26.08 o 
   1  -7   1       55.68       72.64      8.16 o 
   2  -7   1     1478.52     1532.54     80.08 o 
   3  -7   1      212.93      214.66     12.60 o 
   4  -7   1      565.78      594.44     45.48 o 
   5  -7   1      236.94      248.66     16.30 o 
   6  -7   1       35.23       36.25      8.30 o 
   7  -7   1       32.97       27.69      7.62 o 
  -6  -6   1      452.00      426.57     40.13 o 
  -5  -6   1       14.46       15.28      4.70 o 
  -4  -6   1      151.67      159.71     12.53 o 
  -3  -6   1      175.06      170.04     14.78 o 
  -2  -6   1      104.75      112.46      8.94 o 
  -1  -6   1      260.96      286.73     17.45 o 
   0  -6   1      742.82      766.46     59.79 o 
   1  -6   1      148.48      149.28     13.24 o 
   2  -6   1     1987.82     2177.23    112.63 o 
   3  -6   1      547.65      527.43     40.00 o 
   4  -6   1       73.87       80.79      9.36 o 
   5  -6   1      293.64      249.35     12.33 o 
   6  -6   1      633.95      487.16     42.00 o 
  -7  -5   1       76.01       97.64     16.19 o 
  -6  -5   1        9.81       10.30      6.42 o 
  -5  -5   1      246.46      238.28     32.77 o 
  -4  -5   1        4.18        8.11      3.02 o 
  -3  -5   1      281.62      234.99     26.42 o 
  -2  -5   1       10.73       15.39      3.21 o 
  -1  -5   1       91.74       61.00      5.25 o 
   0  -5   1      560.88      609.07     33.48 o 
   1  -5   1       37.99       26.44      3.81 o 
   2  -5   1        1.37        3.18      0.89 o 
   3  -5   1      923.85      920.02     67.15 o 
   4  -5   1       31.38       42.67      6.29 o 
   5  -5   1      583.55      541.11     45.21 o 
   6  -5   1      334.49      307.06     28.23 o 
   7  -5   1      161.54      161.98     15.12 o 
   8  -5   1      121.39      127.34     13.65 o 
  -7  -4   1      190.75      255.22     27.82 o 
  -6  -4   1        3.52        9.63      5.89 o 
  -5  -4   1        6.27        7.78      3.48 o 
  -4  -4   1       99.00       98.13      8.36 o 
  -3  -4   1      106.89       92.09      7.47 o 
  -2  -4   1       98.71      111.51      8.04 o 
  -1  -4   1       69.83       63.39      5.20 o 
   0  -4   1      379.94      373.87     20.86 o 
   1  -4   1       12.30       28.34      2.40 o 
   2  -4   1       60.42       50.43      5.75 o 
   3  -4   1      747.91      732.62     53.77 o 
   4  -4   1      138.49      131.23      5.71 o 
   5  -4   1       12.24       12.42      2.40 o 
   6  -4   1      228.32      212.10     19.47 o 
   7  -4   1        2.31        0.53      3.21 o 
   8  -4   1      134.64      141.66     15.39 o 
  -8  -3   1       14.58       14.45      8.30 o 
  -7  -3   1        7.51       13.92      7.22 o 
  -6  -3   1      423.75      488.90     42.94 o 
  -5  -3   1      122.05      110.82     23.74 o 
  -4  -3   1      662.81      653.06     37.07 o 
  -3  -3   1     2231.90     1939.48    166.13 o 
  -2  -3   1      396.65      374.66     21.61 o 
  -1  -3   1      590.55      566.53     74.11 o 
   0  -3   1     1724.59     1903.06     82.25 o 
   1  -3   1      158.55      137.77      7.61 o 
   2  -3   1      500.97      533.85     39.06 o 
   3  -3   1      177.10      187.40     15.25 o 
   4  -3   1      423.72      404.26     18.48 o 
   5  -3   1      194.79      237.82     14.47 o 
   6  -3   1      171.43      181.11     16.86 o 
   7  -3   1       33.18       34.51      7.09 o 
   8  -3   1       14.73        6.42      4.95 o 
  -8  -2   1      122.57      145.93     20.07 o 
  -7  -2   1      397.77      397.01     36.79 o 
  -6  -2   1      940.24      869.32     70.76 o 
  -5  -2   1      657.65      689.98     48.89 o 
  -4  -2   1      721.13      691.21     87.94 o 
  -3  -2   1      937.32      886.12    120.39 o 
  -2  -2   1      116.57       80.76      5.76 o 
  -1  -2   1      131.42      122.42      7.51 o 
   0  -2   1      455.78      258.16     19.93 o 
   2  -2   1       67.75       59.79      5.62 o 
   3  -2   1     1251.19     1366.67     72.10 o 
   4  -2   1      177.84      205.76     10.04 o 
   5  -2   1     2233.68     2330.54    176.57 o 
   6  -2   1       83.56      131.49     13.92 o 
   7  -2   1      108.43      122.92     14.45 o 
   8  -2   1        8.33       31.57      8.03 o 
  -8  -1   1      212.73      268.59     28.35 o 
  -7  -1   1      235.59      207.87     22.20 o 
  -6  -1   1      503.27      532.11     45.07 o 
  -5  -1   1      275.71      314.04     19.19 o 
  -4  -1   1      171.91      175.78     27.36 o 
  -3  -1   1      100.64       75.90      5.80 o 
  -2  -1   1     1922.60     2203.93    117.43 o 
  -1  -1   1     2737.85     3073.29    162.64 o 
   1  -1   1        2.99        3.74      1.07 o 
   2  -1   1     8125.17     8417.67    652.09 o 
   3  -1   1     3272.63     3585.73    135.37 o 
   4  -1   1     1703.08     1933.45    103.00 o 
   5  -1   1     1741.36     2218.98    168.81 o 
   6  -1   1      235.49      283.71     25.82 o 
   7  -1   1       35.33       48.02      9.50 o 
   8  -1   1       75.78       94.70     14.18 o 
  -8   0   1      134.57      190.35     21.67 o 
  -7   0   1      152.14      123.47     15.39 o 
  -6   0   1       23.57       10.57      4.41 o 
  -5   0   1      235.90      185.93     17.66 o 
  -4   0   1       80.34      117.10      7.94 o 
  -3   0   1      544.48      547.15     30.12 o 
  -2   0   1     5363.25     5809.06    382.77 o 
  -1   0   1      519.56      456.72     36.40 o 
   1   0   1     3051.51     2999.61    158.62 o 
   2   0   1     2869.48     2922.46    126.06 o 
   3   0   1     2502.11     2397.41    139.98 o 
   4   0   1        2.99        3.00      1.54 o 
   5   0   1       44.11       56.98      8.42 o 
   6   0   1      190.93      205.19     20.46 o 
   7   0   1       19.01       21.27      7.22 o 
   8   0   1      300.59      379.75     36.12 o 
  -9   1   1       50.74       36.25      9.50 o 
  -8   1   1      133.34      116.91     15.25 o 
  -7   1   1       49.92       51.77      9.23 o 
  -6   1   1      373.32      384.56     32.91 o 
  -5   1   1       21.66       21.67      4.95 o 
  -3   1   1       43.76       40.15      3.36 o 
  -2   1   1     1012.00     1028.41     62.59 o 
   0   1   1      235.51      232.74     13.10 o 
   1   1   1      585.52      628.36     33.91 o 
   2   1   1       40.85       32.63      2.97 o 
   3   1   1      867.75      934.72     50.84 o 
   4   1   1      704.87      750.61     41.71 o 
   5   1   1       17.10       17.52      5.35 o 
   6   1   1      250.98      283.04     26.88 o 
   7   1   1      169.91      183.66     21.27 o 
   8   1   1        4.05        3.61      6.29 o 
  -9   2   1      128.95      109.02     14.84 o 
  -8   2   1        3.30        1.20      4.41 o 
  -7   2   1       79.97       98.58     12.04 o 
  -6   2   1      360.73      335.34     28.63 o 
  -5   2   1       25.43       19.66      4.15 o 
  -4   2   1       49.72       44.81      7.50 o 
  -3   2   1     1975.96     2190.62     96.10 o 
  -2   2   1      833.34      947.03     35.39 o 
  -1   2   1        3.44        3.74      0.47 o 
   0   2   1    12271.32    13376.26    998.00 o 
   1   2   1       81.81       89.00      5.86 o 
   2   2   1      100.33       87.70      6.24 o 
   3   2   1      502.54      490.16     28.03 o 
   4   2   1      316.55      279.84     29.89 o 
   5   2   1      150.21      158.23     16.92 o 
   6   2   1      123.24      135.10     16.59 o 
   7   2   1       22.67       29.29      8.83 o 
   8   2   1        1.35       -6.56      6.56 o 
  -8   3   1       15.49       16.72      5.75 o 
  -7   3   1       22.92       12.44      4.41 o 
  -6   3   1      109.19       80.12      9.23 o 
  -5   3   1        3.78        0.41      1.63 o 
  -4   3   1      205.57      195.11     10.26 o 
  -3   3   1      345.90      359.83     13.98 o 
  -2   3   1      138.86      103.51      9.49 o 
  -1   3   1      415.54      468.65     20.62 o 
   0   3   1      461.34      439.93     44.75 o 
   1   3   1        1.83        2.94      1.51 o 
   2   3   1      412.34      402.21     23.17 o 
   3   3   1      282.78      273.12     16.84 o 
   4   3   1      686.71      716.02     40.62 o 
   5   3   1       32.23       38.28      5.37 o 
   6   3   1       99.98      122.12     16.45 o 
   7   3   1        0.89        2.41      5.21 o 
   8   3   1        9.47       12.57      7.76 o 
  -8   4   1      144.33      160.38     16.59 o 
  -7   4   1      143.25      140.32     14.04 o 
  -6   4   1      573.74      535.82     30.89 o 
  -5   4   1       29.66       36.40      3.85 o 
  -4   4   1      285.73      300.20     14.04 o 
  -3   4   1      465.87      485.65     21.33 o 
  -2   4   1      177.54      163.92      7.96 o 
  -1   4   1     1759.57     2007.92     86.77 o 
   0   4   1     1229.37     1353.56     72.64 o 
   1   4   1       78.35      109.37      7.66 o 
   2   4   1      211.95      196.28     12.67 o 
   3   4   1      175.53      199.00     13.24 o 
   4   4   1        3.62        3.08      2.50 o 
   5   4   1      131.91      127.16     10.63 o 
   6   4   1        9.72       10.71      6.15 o 
   7   4   1       65.48       86.27     15.78 o 
  -8   5   1      100.80      100.86     11.63 o 
  -7   5   1       91.80       93.87      7.82 o 
  -6   5   1      227.06      205.57     13.14 o 
  -5   5   1      764.78      743.35     60.33 o 
  -4   5   1        7.35        5.77      1.35 o 
  -3   5   1       63.13       62.68      3.49 o 
  -2   5   1      384.72      442.69     23.87 o 
  -1   5   1       42.73       25.01      2.40 o 
   0   5   1      368.59      334.76     25.88 o 
   1   5   1     1704.50     1734.07    115.57 o 
   2   5   1       45.73       48.70      9.29 o 
   3   5   1      729.78      770.25     43.93 o 
   4   5   1       71.15       76.47      7.82 o 
   5   5   1      111.55      124.30     10.99 o 
   6   5   1      341.45      335.34     33.03 o 
   7   5   1       10.87       17.25      9.23 o 
  -7   6   1       32.23       28.85      4.37 o 
  -6   6   1        6.52        5.39      2.30 o 
  -5   6   1      174.80      171.83     11.05 o 
  -4   6   1       58.00       65.13      6.27 o 
  -3   6   1      671.01      709.72     37.63 o 
  -2   6   1      244.57      243.09     14.91 o 
  -1   6   1     4174.59     4516.35    338.55 o 
   0   6   1     1480.15     1498.81    114.64 o 
   1   6   1     1298.28     1469.49     79.83 o 
   2   6   1      837.42      901.88     50.69 o 
   3   6   1      176.08      189.88     13.85 o 
   4   6   1      327.39      319.62     21.03 o 
   5   6   1       12.37       19.86      5.11 o 
   6   6   1       77.81       98.05     16.05 o 
  -7   7   1        4.36        9.23      5.75 o 
  -6   7   1      163.59      178.17     19.40 o 
  -5   7   1        2.33        1.81      2.14 o 
  -4   7   1      419.31      426.72     20.15 o 
  -3   7   1      816.17      806.32     43.05 o 
  -2   7   1     1274.19     1367.23     88.75 o 
  -1   7   1      795.89      664.80     52.57 o 
   0   7   1     1007.29     1088.03     84.54 o 
   1   7   1       51.61       51.90      8.16 o 
   2   7   1      277.02      284.65     25.95 o 
   3   7   1      144.76      173.36     18.60 o 
   4   7   1        5.03        8.83      5.21 o 
   5   7   1       38.30       37.18      8.96 o 
  -7   8   1       21.57       31.84      9.23 o 
  -6   8   1       13.14       10.57      6.29 o 
  -5   8   1      233.25      258.81     17.16 o 
  -4   8   1       73.80       85.86      5.81 o 
  -3   8   1      505.83      523.35     32.71 o 
  -2   8   1        1.24        0.05      1.80 o 
  -1   8   1        5.54        6.02      3.48 o 
   0   8   1      138.24      125.87     13.51 o 
   1   8   1        8.43        7.22      4.28 o 
   2   8   1        1.79        3.61      3.88 o 
   3   8   1      275.30      319.56     30.10 o 
   4   8   1       61.14       65.14     11.37 o 
   5   8   1      208.96      246.12     26.08 o 
  -6   9   1       94.41       76.51     13.51 o 
  -5   9   1       78.50       92.68     17.79 o 
  -4   9   1       27.35       38.59      4.22 o 
  -3   9   1       48.51       67.02      6.04 o 
  -2   9   1       19.54       32.77      6.42 o 
  -1   9   1       16.65       18.72      5.21 o 
   0   9   1       64.91       65.01      9.90 o 
   1   9   1      158.13      197.17     19.93 o 
   2   9   1       32.44       21.40      6.42 o 
   3   9   1      238.45      212.81     23.01 o 
   4   9   1       24.81       10.03      6.56 o 
  -5  10   1       17.13       27.29      9.10 o 
  -4  10   1       92.43      102.90      9.34 o 
  -3  10   1      187.03      197.30     18.86 o 
  -2  10   1       91.30      104.07     12.44 o 
  -1  10   1       93.68       70.62     10.43 o 
   0  10   1      169.52      160.51     17.79 o 
   1  10   1       60.56       67.55     11.37 o 
   2  10   1        7.34        6.15      6.29 o 
  -3  11   1       61.37       82.98      9.70 o 
  -2  11   1      175.28      146.07     16.59 o 
  -1  11   1       18.98       28.09      7.49 o 
   0  11   1       54.67       50.30     10.16 o 
  -1 -11   2       63.05       57.65     10.71 o 
   0 -11   2       59.28       58.05     10.57 o 
   1 -11   2      125.31      140.58     16.31 o 
   2 -11   2       82.26       99.39     12.57 o 
   3 -11   2       42.58       49.09      8.30 o 
  -3 -10   2       44.71       55.92     11.51 o 
  -2 -10   2       64.99       67.15     11.90 o 
  -1 -10   2      246.67      271.00     26.22 o 
   0 -10   2      155.14      197.44     20.07 o 
   1 -10   2        7.52        9.77      4.82 o 
   2 -10   2      292.68      292.90     18.02 o 
   3 -10   2       15.25       19.81      3.89 o 
   4 -10   2        4.85        5.35      4.55 o 
   5 -10   2       41.74       50.50      7.47 o 
  -4  -9   2      254.18      217.10     23.41 o 
  -3  -9   2      356.21      322.50     30.37 o 
  -2  -9   2      472.35      487.57     42.14 o 
  -1  -9   2       27.50       58.05      9.90 o 
   0  -9   2      337.79      329.46     29.16 o 
   1  -9   2       56.90       67.96      9.10 o 
   2  -9   2        1.00        2.16      2.17 o 
   3  -9   2      137.01      158.38     10.72 o 
   4  -9   2       24.75       21.93      6.02 o 
   5  -9   2      131.50      133.22     12.98 o 
   6  -9   2       42.76       49.71      7.21 o 
  -5  -8   2      478.04      489.70     43.74 o 
  -4  -8   2      295.54      316.21     29.96 o 
  -3  -8   2      171.53      173.36     18.60 o 
  -2  -8   2       26.85       31.30      7.36 o 
  -1  -8   2      823.52      897.81     71.56 o 
   0  -8   2       69.05       48.56      7.49 o 
   1  -8   2      164.06      143.93     14.04 o 
   2  -8   2       24.05       16.24      3.08 o 
   3  -8   2      151.64      166.35     10.62 o 
   4  -8   2      127.39      145.53     14.71 o 
   5  -8   2       60.41       60.71      7.10 o 
   6  -8   2      196.70      182.58     20.46 o 
   7  -8   2      113.48      102.19     14.18 o 
  -5  -7   2       11.66       11.24      6.15 o 
  -4  -7   2      134.16      158.64     17.79 o 
  -3  -7   2      221.96      197.03     19.53 o 
  -2  -7   2        2.72        2.94      3.61 o 
  -1  -7   2      159.58      186.33     17.79 o 
   0  -7   2      340.13      326.11     27.55 o 
   1  -7   2        1.81        3.35      2.41 o 
   2  -7   2      566.68      547.68     29.93 o 
   3  -7   2       54.98       51.76      4.48 o 
   4  -7   2      246.95      189.94     17.25 o 
   5  -7   2      352.41      338.32     21.05 o 
   6  -7   2      167.29      199.04     20.60 o 
  -6  -6   2       18.09       19.13      8.16 o 
  -5  -6   2       15.71       16.07      4.28 o 
  -4  -6   2      107.28      109.71      9.64 o 
  -3  -6   2      100.71      107.44      9.03 o 
  -2  -6   2      179.09      165.92     11.59 o 
  -1  -6   2       86.75      104.39     15.32 o 
   0  -6   2      440.73      369.58     30.23 o 
   1  -6   2       65.00       55.11      6.15 o 
   2  -6   2      188.33      195.80     11.58 o 
   3  -6   2      406.41      426.51     23.36 o 
   4  -6   2       70.45       71.56      8.83 o 
   5  -6   2      432.97      416.79     27.48 o 
   6  -6   2       30.12       26.49      6.56 o 
  -7  -5   2      145.01      128.95     18.60 o 
  -6  -5   2       22.19       18.06      7.22 o 
  -5  -5   2       41.06       42.05      5.98 o 
  -4  -5   2      121.87      131.76     10.36 o 
  -3  -5   2       79.97       72.95      6.81 o 
  -2  -5   2       35.25       31.93      4.11 o 
  -1  -5   2       70.81       58.20      5.06 o 
   1  -5   2      215.41      211.47     12.34 o 
   2  -5   2      723.43      763.62     32.89 o 
   3  -5   2      662.08      623.86     46.54 o 
   4  -5   2        2.53       -0.27      2.14 o 
   5  -5   2      835.76      780.80     43.56 o 
   6  -5   2       23.21       22.70      5.28 o 
   7  -5   2      132.49      137.64     13.51 o 
   8  -5   2      204.34      215.76     20.20 o 
  -7  -4   2       39.87       44.81     10.71 o 
  -6  -4   2      250.84      233.95     23.94 o 
  -5  -4   2        2.20        0.68      2.08 o 
  -4  -4   2      354.08      350.64     41.26 o 
  -3  -4   2      167.34      181.41     12.10 o 
  -2  -4   2      280.00      257.95     15.65 o 
  -1  -4   2     1448.82     1484.86     79.59 o 
   0  -4   2      306.86      189.14     15.39 o 
   1  -4   2      569.26      595.78     32.20 o 
   2  -4   2     1301.69     1293.75     92.96 o 
   3  -4   2      459.79      458.80     34.64 o 
   4  -4   2      277.70      249.20     11.30 o 
   5  -4   2      101.43      102.96      7.19 o 
   6  -4   2     1512.78     1509.11    115.17 o 
   7  -4   2        0.93       -1.47      3.08 o 
   8  -4   2      163.24      175.36     18.06 o 
  -8  -3   2       33.55       35.98     10.30 o 
  -7  -3   2       93.69       98.58     14.98 o 
  -6  -3   2      316.03      295.75     28.23 o 
  -5  -3   2      364.83      356.37     21.78 o 
  -4  -3   2     1638.54     1327.88    105.07 o 
  -3  -3   2     1533.02     1632.77     88.01 o 
  -2  -3   2     1272.36     1153.49    114.91 o 
  -1  -3   2     1407.38     1474.05     78.93 o 
   0  -3   2     2955.01     3278.69    173.61 o 
   1  -3   2      416.98      511.66     27.34 o 
   2  -3   2      828.31      846.71     61.26 o 
   3  -3   2        2.42       -0.67      1.61 o 
   4  -3   2      294.68      298.13     13.83 o 
   5  -3   2      409.54      421.23     52.57 o 
   6  -3   2      245.14      272.88     23.81 o 
   7  -3   2       56.01       63.94      9.36 o 
   8  -3   2        8.80       12.18      5.75 o 
  -8  -2   2      123.64      144.20     19.40 o 
  -7  -2   2      531.01      563.14     49.09 o 
  -6  -2   2     1398.01     1436.34    112.76 o 
  -5  -2   2      664.53      530.23     44.14 o 
  -4  -2   2     2234.51     2337.74    125.42 o 
  -3  -2   2     1449.83     1414.90     76.09 o 
  -2  -2   2      406.45      404.98     22.75 o 
  -1  -2   2      383.37      369.64     25.88 o 
   0  -2   2       86.86       49.40     10.83 o 
   1  -2   2     4076.20     3932.88    276.89 o 
   2  -2   2      464.86      395.27     29.29 o 
   3  -2   2     1031.78     1102.62     47.41 o 
   4  -2   2      127.46      146.45      7.47 o 
   5  -2   2      365.75      451.99     36.65 o 
   6  -2   2      132.57      160.65     16.19 o 
   7  -2   2       88.42      138.04     15.65 o 
   8  -2   2        0.84        2.68      4.82 o 
  -8  -1   2      161.98      177.64     20.73 o 
  -7  -1   2      426.06      470.31     41.33 o 
  -6  -1   2      341.00      378.68     33.31 o 
  -5  -1   2      562.91      574.76     32.91 o 
  -4  -1   2       35.22       47.44      4.63 o 
  -3  -1   2     7921.91     8970.89    474.06 o 
  -2  -1   2     1696.70     1630.21    171.08 o 
  -1  -1   2        2.35        4.60      1.04 o 
   0  -1   2     2590.85     2344.46    175.23 o 
   1  -1   2     2278.95     2299.31    118.08 o 
   2  -1   2     2111.42     2245.08     82.84 o 
   3  -1   2     2297.96     2565.52     96.73 o 
   4  -1   2      806.39      862.62     84.47 o 
   5  -1   2      113.06      160.92     15.65 o 
   6  -1   2      194.03      240.24     22.61 o 
   7  -1   2        5.42       13.37      6.02 o 
   8  -1   2      169.80      158.77     19.53 o 
  -8   0   2       18.51        9.36      5.89 o 
  -7   0   2      134.04      112.09     14.18 o 
  -6   0   2        2.83        1.61      3.21 o 
  -5   0   2      124.77      122.31     10.50 o 
  -4   0   2      256.89      250.70     14.93 o 
  -3   0   2      135.10      166.77     35.38 o 
  -2   0   2     2686.84     2814.88    162.59 o 
  -1   0   2      105.53       73.84      6.42 o 
   2   0   2     1338.23     1344.60     73.70 o 
   3   0   2     1254.30     1380.64     74.06 o 
   4   0   2      201.43      211.75     14.98 o 
   5   0   2      567.76      577.59     47.22 o 
   6   0   2      373.26      386.17     34.11 o 
   7   0   2        4.04       10.03      5.75 o 
   8   0   2       59.32       76.11     14.04 o 
  -9   1   2       87.22       88.55     13.78 o 
  -8   1   2        1.95        6.42      4.95 o 
  -7   1   2       25.67       25.41      6.42 o 
  -6   1   2      530.24      375.87     32.11 o 
  -5   1   2      131.96      156.91     14.84 o 
  -4   1   2       31.75       24.34      4.28 o 
  -3   1   2        3.15        0.40      0.67 o 
  -2   1   2      776.16      799.39     35.38 o 
  -1   1   2     1277.83     1379.16     60.52 o 
   0   1   2       76.30       73.60      3.78 o 
   1   1   2      375.81      418.85     25.62 o 
   2   1   2      531.26      537.87     29.55 o 
   3   1   2       39.21       30.03      3.88 o 
   4   1   2     1258.45     1227.67     66.87 o 
   5   1   2      423.73      443.55     37.85 o 
   6   1   2       82.76       86.01     12.57 o 
   7   1   2      232.31      243.18     25.55 o 
   8   1   2       99.43      120.12     17.79 o 
  -9   2   2       75.88       97.92     13.92 o 
  -8   2   2      237.49      236.76     23.01 o 
  -7   2   2       33.56       33.71      6.82 o 
  -6   2   2      128.36      118.11     12.44 o 
  -5   2   2      372.43      278.09     23.54 o 
  -4   2   2      609.14      692.90     31.23 o 
  -3   2   2     1505.72     1440.34     63.57 o 
  -2   2   2      239.49      273.21     10.95 o 
  -1   2   2      307.05      285.83     11.05 o 
   0   2   2     5546.63     5406.58    663.13 o 
   1   2   2       33.98       30.89      5.21 o 
   2   2   2      284.68      252.58     33.03 o 
   3   2   2      970.87      952.44     52.26 o 
   4   2   2      146.37      155.62     10.70 o 
   5   2   2      568.62      550.54     66.28 o 
   6   2   2       86.34      108.35     14.84 o 
   7   2   2        2.58        1.20      4.95 o 
   8   2   2      159.44      197.83     24.48 o 
  -9   3   2       33.02       33.31      7.89 o 
  -8   3   2       92.37       95.10     12.04 o 
  -7   3   2      173.49      166.27     16.19 o 
  -6   3   2       78.46       50.03      6.95 o 
  -5   3   2      217.05      197.44     21.33 o 
  -4   3   2     2788.76     2803.55    122.74 o 
  -3   3   2      628.13      646.63     28.97 o 
  -2   3   2       34.00       22.17      1.95 o 
  -1   3   2      891.24      924.01     39.51 o 
   0   3   2     1217.68      782.10     59.79 o 
   1   3   2       11.84       26.26      3.08 o 
   2   3   2      527.98      515.95     29.27 o 
   3   3   2      249.76      243.24     16.05 o 
   4   3   2       90.40      110.48      8.87 o 
   5   3   2        4.15        2.15      3.14 o 
   7   3   2        0.78       -1.88      4.68 o 
  -8   4   2       12.39       10.83      4.95 o 
  -7   4   2      370.95      351.00     29.70 o 
  -6   4   2      979.06      971.04     54.29 o 
  -5   4   2      603.01      592.86     33.67 o 
  -4   4   2      867.12      793.51     37.69 o 
  -3   4   2      537.06      523.36     20.99 o 
  -2   4   2      550.68      556.11     24.22 o 
  -1   4   2       63.13       82.27      5.57 o 
   0   4   2     3657.27     3961.88    209.93 o 
   1   4   2        2.65        6.20      1.87 o 
   2   4   2      433.09      439.00     26.95 o 
   3   4   2      659.05      676.63     57.25 o 
   4   4   2       57.71       55.57      6.45 o 
   5   4   2      226.60      255.65     17.47 o 
   6   4   2       98.45       92.43     15.12 o 
   7   4   2        0.83        0.53      6.29 o 
  -8   5   2      279.25      280.10     25.02 o 
  -7   5   2      251.51      267.26     23.14 o 
  -6   5   2      433.53      402.42     23.86 o 
  -5   5   2       50.12       41.94      4.27 o 
  -4   5   2       84.57       97.93     14.04 o 
  -3   5   2        2.55        1.80      0.88 o 
  -2   5   2       18.22       29.10      2.31 o 
  -1   5   2     1321.30     1378.16    104.60 o 
   0   5   2      187.60      185.26     11.59 o 
   1   5   2     1904.84     2004.25    107.78 o 
   2   5   2      248.70      280.36     17.64 o 
   3   5   2     2048.06     2237.62    121.02 o 
   4   5   2      687.27      688.42     42.60 o 
   5   5   2      108.04       99.97      9.73 o 
   6   5   2      252.78      228.33     25.82 o 
   7   5   2       69.42       82.27     16.45 o 
  -7   6   2       38.13       46.58      6.76 o 
  -6   6   2      111.90      116.06      8.58 o 
  -5   6   2      273.65      248.53     15.37 o 
  -4   6   2        6.32        6.02      1.60 o 
  -3   6   2      828.89      908.73     40.24 o 
  -2   6   2       91.05       86.24      5.91 o 
  -1   6   2      265.41      244.52     20.60 o 
   0   6   2     1747.88     1570.64    120.12 o 
   1   6   2      788.64      846.85     47.29 o 
   2   6   2     1357.89     1454.65     79.97 o 
   3   6   2      208.66      215.69     15.21 o 
   4   6   2      290.91      303.57     20.38 o 
   5   6   2       82.45       82.04      9.24 o 
   6   6   2       49.29       59.52     13.24 o 
  -7   7   2        0.81       -2.68      4.95 o 
  -6   7   2      146.73      159.73     15.05 o 
  -5   7   2      611.28      619.49     35.66 o 
  -4   7   2      155.46      165.26      8.97 o 
  -3   7   2      518.70      528.79     28.50 o 
  -2   7   2      602.02      634.63     50.23 o 
  -1   7   2      206.69      177.37     16.19 o 
   0   7   2     1006.56      836.55     65.94 o 
   1   7   2       26.53       35.58      6.82 o 
   2   7   2      151.08      125.74     14.45 o 
   3   7   2        3.34        4.41      4.55 o 
   4   7   2        7.77       14.18      6.02 o 
   5   7   2       36.16       34.64      8.96 o 
  -7   8   2       82.70      102.87     14.84 o 
  -6   8   2      277.96      271.80     27.43 o 
  -5   8   2      223.65      240.87     30.03 o 
  -4   8   2      112.32      120.14      7.32 o 
  -3   8   2      174.52      170.71     13.31 o 
  -2   8   2      202.16      227.08     13.85 o 
  -1   8   2      103.74      113.17     12.31 o 
   0   8   2       92.60       79.59     10.16 o 
   1   8   2       20.73       17.25      5.48 o 
   2   8   2       17.34       13.24      5.35 o 
   3   8   2      106.81      132.83     16.31 o 
   4   8   2       17.78       20.46      7.36 o 
  -6   9   2       22.69       35.58      9.90 o 
  -5   9   2        3.37       -3.35      5.09 o 
  -4   9   2       75.76       85.84      8.07 o 
  -3   9   2       35.79       37.30      5.32 o 
  -2   9   2       78.73       83.47     10.43 o 
  -1   9   2      215.43      186.20     18.46 o 
   0   9   2       45.23       43.88      8.03 o 
   1   9   2      145.07      125.21     14.98 o 
   2   9   2       54.68       50.30      9.90 o 
   3   9   2      254.13      286.25     28.35 o 
  -5  10   2       55.64       47.62     11.77 o 
  -4  10   2       45.61       50.98      6.48 o 
  -3  10   2      266.23      255.32     17.61 o 
  -2  10   2        1.14       -3.21      3.21 o 
  -1  10   2       73.62       92.57     12.18 o 
   0  10   2      109.41      121.19     15.12 o 
   1  10   2       16.89       23.54      7.76 o 
   2  10   2       47.66       37.85      9.63 o 
  -3  11   2       13.78       11.42      4.57 o 
  -2  11   2       13.70       20.07      6.56 o 
  -1  11   2       11.90       17.25      6.29 o 
   0  11   2      114.03      104.87     14.58 o 
  -1 -11   3       58.64       50.96      9.90 o 
   0 -11   3        1.28       -1.74      3.88 o 
   1 -11   3       63.97       75.04     11.37 o 
   2 -11   3       74.60       80.51      7.99 o 
   3 -11   3       43.71       57.12      6.59 o 
  -3 -10   3       60.13       67.82     12.44 o 
  -2 -10   3       39.07       56.45     10.71 o 
  -1 -10   3      118.74      123.47     15.12 o 
   0 -10   3      795.62      853.54     68.88 o 
   1 -10   3        3.03        4.68      4.28 o 
   2 -10   3      210.83      218.76     14.19 o 
   3 -10   3        3.53        4.01      2.75 o 
   4 -10   3       45.57       46.42      8.69 o 
   5 -10   3       21.50       32.11      7.89 o 
  -4  -9   3       68.33       67.68     12.18 o 
  -3  -9   3       90.06       88.82     13.37 o 
  -2  -9   3      547.35      546.29     46.42 o 
  -1  -9   3      421.89      437.54     37.73 o 
   0  -9   3      160.86      179.64     17.92 o 
   1  -9   3      297.18      297.76     26.08 o 
   2  -9   3       56.65       56.63      9.29 o 
   3  -9   3      137.47      135.51      9.67 o 
   4  -9   3       18.34       10.97      5.21 o 
   5  -9   3       76.51       85.34     12.18 o 
   6  -9   3       78.97       90.61     10.83 o 
  -5  -8   3       14.81       18.86      6.95 o 
  -4  -8   3      304.39      296.69     28.35 o 
  -3  -8   3      276.66      300.29     27.96 o 
  -2  -8   3        7.50        1.33      3.74 o 
  -1  -8   3      657.48      693.42     56.18 o 
   0  -8   3       19.90       18.19      5.09 o 
   1  -8   3      137.74      141.66     13.78 o 
   2  -8   3      249.71      245.33     14.76 o 
   3  -8   3       41.56       47.16      4.53 o 
   4  -8   3      164.27      151.02     15.39 o 
   5  -8   3      110.53      110.35     13.37 o 
   6  -8   3       57.59       69.15      7.94 o 
  -6  -7   3       38.61       37.73      9.36 o 
  -5  -7   3      222.07      171.22     19.13 o 
  -4  -7   3        6.39        9.90      5.09 o 
  -3  -7   3      323.07      318.89     28.90 o 
  -2  -7   3       82.43       92.57     11.37 o 
  -1  -7   3       52.40       47.62      7.62 o 
   0  -7   3      433.80      419.75     34.51 o 
   1  -7   3        8.71       10.16      3.21 o 
   2  -7   3      747.12      733.41     65.67 o 
   3  -7   3      200.48      203.26     12.31 o 
   4  -7   3       96.18      130.01     13.51 o 
   5  -7   3      412.28      425.90     34.64 o 
   6  -7   3      178.92      182.72     19.26 o 
  -6  -6   3       60.62       51.80     10.43 o 
  -5  -6   3      321.66      337.71     22.07 o 
  -4  -6   3      231.77      232.65     15.99 o 
  -3  -6   3       46.97       47.53      5.81 o 
  -2  -6   3      131.61      138.75     10.07 o 
  -1  -6   3      291.33      301.49     26.75 o 
   0  -6   3      311.93      340.96     28.09 o 
   1  -6   3       73.34       78.38      7.89 o 
   2  -6   3      432.51      411.22     22.70 o 
   3  -6   3      460.23      470.38     25.35 o 
   4  -6   3       98.61      123.33     12.71 o 
   5  -6   3      212.19      208.71     13.96 o 
   6  -6   3      215.69      235.15     22.47 o 
  -7  -5   3      209.29      199.18     23.54 o 
  -6  -5   3      118.70      132.69     17.25 o 
  -5  -5   3        2.07        0.95      2.53 o 
  -4  -5   3      169.93      157.10     11.58 o 
  -3  -5   3       40.31       34.59      9.90 o 
  -2  -5   3      128.73      110.62     11.97 o 
  -1  -5   3      283.39      293.69     17.31 o 
   1  -5   3      622.86      583.45     31.87 o 
   2  -5   3        2.67        0.86      0.73 o 
   3  -5   3      456.70      398.34     30.90 o 
   4  -5   3        3.44        4.28      2.94 o 
   5  -5   3      380.68      396.24     18.73 o 
   6  -5   3      169.60      151.02     12.84 o 
   7  -5   3      106.97      114.37     11.90 o 
  -7  -4   3       22.67       36.92      9.77 o 
  -6  -4   3       26.31       14.84      6.02 o 
  -5  -4   3       15.19       13.82      3.72 o 
  -4  -4   3      268.46      220.46     28.69 o 
  -3  -4   3      683.06      648.33     45.48 o 
  -2  -4   3      179.38      165.37     10.73 o 
  -1  -4   3     4487.87     4351.41    230.69 o 
   0  -4   3      212.57      195.83     16.31 o 
   1  -4   3      925.72      945.65     72.83 o 
   2  -4   3       31.82       14.71      3.48 o 
   3  -4   3       79.40       79.18      8.42 o 
   4  -4   3      267.89      271.05     12.26 o 
   5  -4   3       96.35       99.94      7.06 o 
   6  -4   3       30.38       29.29      5.62 o 
   7  -4   3       51.19       54.31      8.30 o 
   8  -4   3      205.15      182.85     18.60 o 
  -8  -3   3        7.57       19.53      8.69 o 
  -7  -3   3       57.85       66.21     12.04 o 
  -6  -3   3      319.52      333.34     30.76 o 
  -5  -3   3      307.63      278.10     17.72 o 
  -4  -3   3     1470.79     1250.87    128.08 o 
  -3  -3   3     2529.07     2531.02    135.16 o 
  -2  -3   3     3210.33     3337.57    177.53 o 
  -1  -3   3     2312.91     2367.62    125.80 o 
   0  -3   3     3031.18     3080.48    195.36 o 
   1  -3   3      100.58      144.24      8.13 o 
   2  -3   3     3043.87     3193.58    225.93 o 
   3  -3   3        3.02       10.69      0.98 o 
   4  -3   3       74.15       77.43      3.89 o 
   5  -3   3      381.73      376.13     27.36 o 
   6  -3   3        8.34        8.03      4.01 o 
   7  -3   3       60.01       75.71     10.43 o 
   8  -3   3       15.59       24.61      7.62 o 
  -8  -2   3      113.99      110.89     16.72 o 
  -7  -2   3      204.50      201.58     21.81 o 
  -6  -2   3     1276.38     1130.16     89.62 o 
  -5  -2   3      346.93      288.45     48.69 o 
  -4  -2   3     2372.83     1971.51    271.67 o 
  -3  -2   3      752.10      733.63    109.68 o 
  -2  -2   3      769.02      819.37     44.69 o 
  -1  -2   3      834.16      784.77     42.28 o 
   0  -2   3      153.87      168.06     10.33 o 
   1  -2   3       15.14       14.01      1.14 o 
   2  -2   3      630.42      597.48     25.84 o 
   3  -2   3      815.97      895.68     38.77 o 
   4  -2   3       12.52       13.61      1.72 o 
   5  -2   3     1021.42     1170.28     90.16 o 
   6  -2   3      391.48      492.64     40.94 o 
   7  -2   3       58.35       85.74     12.04 o 
   8  -2   3       39.28       63.67     11.63 o 
  -8  -1   3       78.13       92.57     14.31 o 
  -7  -1   3      285.77      307.12     28.90 o 
  -6  -1   3       95.97      102.87     12.57 o 
  -5  -1   3      421.24      363.55     34.18 o 
  -4  -1   3       91.87       79.65      6.37 o 
  -3  -1   3       10.79        2.19      1.56 o 
  -2  -1   3      102.65      117.42      7.56 o 
  -1  -1   3        7.88        6.18      2.54 o 
   0  -1   3      131.80      144.57      8.18 o 
   1  -1   3       32.72       39.42      3.08 o 
   2  -1   3      401.03      403.81     15.31 o 
   3  -1   3     1363.65     1482.19     56.20 o 
   4  -1   3       30.34       23.81      2.63 o 
   5  -1   3     1568.43     1464.70    112.62 o 
   6  -1   3      305.73      314.61     28.35 o 
   7  -1   3        0.78        6.69      5.21 o 
   8  -1   3      135.91      159.31     19.80 o 
  -8   0   3       48.35       29.82      8.03 o 
  -7   0   3      219.71      263.11     25.02 o 
  -6   0   3       28.99       25.41      6.15 o 
  -5   0   3       17.02       18.56      7.09 o 
  -4   0   3     1444.44     1353.35    174.02 o 
  -3   0   3       74.09       85.85      6.04 o 
  -2   0   3      166.66      162.96     13.37 o 
  -1   0   3      267.70      285.98     15.74 o 
   0   0   3      694.94      621.55     33.34 o 
   1   0   3     4566.45     5018.49    212.21 o 
   2   0   3      766.13      787.73     42.51 o 
   3   0   3      166.69      179.43     10.82 o 
   4   0   3      589.54      585.74     32.63 o 
   5   0   3      269.01      292.27     25.95 o 
   6   0   3      579.93      562.47     47.48 o 
   7   0   3       50.33       53.64     10.43 o 
   8   0   3       77.03       95.24     15.65 o 
  -9   1   3       46.79       54.31     11.10 o 
  -8   1   3       39.52       30.23      7.62 o 
  -7   1   3        7.64       12.98      5.09 o 
  -6   1   3      647.52      655.30     52.84 o 
  -5   1   3       58.76       56.45      7.49 o 
  -4   1   3      237.85      209.73     13.58 o 
  -3   1   3     5238.79     6080.61    321.35 o 
  -2   1   3      776.18      810.91     35.58 o 
  -1   1   3        1.77        1.38      0.66 o 
   0   1   3      153.51      161.96      6.37 o 
   1   1   3       16.66       18.30      2.03 o 
   2   1   3     1479.60     1294.23     84.13 o 
   3   1   3        9.74       12.21      2.44 o 
   4   1   3      193.44      161.36     10.68 o 
   5   1   3       64.19       59.66      9.36 o 
   6   1   3       42.67       66.08     11.10 o 
   7   1   3      216.02      245.05     25.95 o 
   8   1   3      138.16      151.82     20.33 o 
  -9   2   3       28.42       30.10      8.30 o 
  -8   2   3       23.56       12.71      5.75 o 
  -7   2   3       30.77       16.99      5.48 o 
  -6   2   3        7.10        5.35      3.35 o 
  -5   2   3      297.03      258.03     22.07 o 
  -4   2   3      138.79      147.88      8.85 o 
  -3   2   3      372.14      329.65     14.84 o 
  -2   2   3      143.70      134.96      7.06 o 
  -1   2   3      559.76      547.00     18.58 o 
   0   2   3     3052.13     3221.32    140.42 o 
   1   2   3     1483.21     1431.99    110.89 o 
   2   2   3      112.24      117.46      7.94 o 
   3   2   3     1610.81     1695.73     91.27 o 
   4   2   3        2.04        4.06      2.02 o 
   5   2   3     1122.05      975.13     78.25 o 
   6   2   3      196.16      259.50     25.82 o 
   7   2   3       50.92       74.11     13.65 o 
   8   2   3       12.70       16.59      8.69 o 
  -9   3   3       66.54       84.00     12.18 o 
  -8   3   3       84.19       73.70     10.57 o 
  -7   3   3      327.63      327.05     28.35 o 
  -6   3   3      178.70      182.05     16.86 o 
  -5   3   3      531.66      469.74     46.28 o 
  -4   3   3       46.79       44.35      3.18 o 
  -3   3   3     2409.02     2515.77    110.03 o 
  -2   3   3      617.14      615.42     20.87 o 
  -1   3   3     1487.53     1505.29     56.10 o 
   0   3   3     1034.31     1067.89     57.41 o 
   1   3   3      121.33      103.84     13.71 o 
   2   3   3      597.01      479.06     27.38 o 
   3   3   3       65.32       73.26      8.90 o 
   4   3   3     1370.88     1539.65     84.04 o 
   5   3   3      278.02      294.07     19.93 o 
   6   3   3      100.63      131.89     17.39 o 
   7   3   3        2.92        2.00      5.75 o 
  -8   4   3      274.86      307.52     27.43 o 
  -7   4   3      457.68      474.72     39.06 o 
  -6   4   3     1015.49      854.43     60.93 o 
  -5   4   3     1212.51     1170.29     67.62 o 
  -4   4   3     1129.62     1120.31     61.80 o 
  -3   4   3      542.19      538.72     24.54 o 
  -2   4   3     1109.68     1134.96     38.30 o 
  -1   4   3       72.83       60.75      3.47 o 
   0   4   3      169.19      240.81     21.67 o 
   1   4   3       47.22       36.68      6.42 o 
   2   4   3      449.09      523.42     30.08 o 
   3   4   3      806.86      807.16    106.34 o 
   4   4   3        1.11       -1.03      2.38 o 
   5   4   3      365.81      354.84     42.47 o 
   6   4   3      231.57      203.98     23.28 o 
   7   4   3        0.63        1.33      7.09 o 
  -8   5   3      427.02      457.20     38.39 o 
  -7   5   3      441.60      394.86     32.91 o 
  -6   5   3      735.86      593.74     34.28 o 
  -5   5   3       35.32       40.96      4.26 o 
  -4   5   3     1690.92     1721.78     94.26 o 
  -3   5   3      105.55       95.68      5.43 o 
  -2   5   3      202.98      241.31     10.03 o 
  -1   5   3      579.23      548.67     55.78 o 
   0   5   3      117.42      138.78     12.31 o 
   1   5   3     1037.36      980.81     65.61 o 
   2   5   3      564.43      566.84     83.67 o 
   3   5   3      535.80      593.40     51.77 o 
   4   5   3       69.99       73.89      8.04 o 
   5   5   3      194.56      156.23     19.33 o 
   6   5   3       98.10       84.94     15.12 o 
  -8   6   3        0.88        2.54      3.88 o 
  -7   6   3       34.30       30.12      4.53 o 
  -6   6   3       30.36       31.35      4.15 o 
  -5   6   3      256.14      249.39     22.80 o 
  -4   6   3       26.09       29.66      3.52 o 
  -3   6   3      626.52      657.26     29.65 o 
  -2   6   3       11.91        7.19      1.69 o 
  -1   6   3     1526.67     1708.54    130.01 o 
   0   6   3     1830.25     2019.28    153.70 o 
   1   6   3      181.09      187.05     12.62 o 
   2   6   3     1004.05     1056.48    141.12 o 
   3   6   3      327.69      343.10     21.99 o 
   4   6   3       44.60       54.08      7.38 o 
   5   6   3      183.05      183.81     14.80 o 
   6   6   3       26.32       42.00     12.04 o 
  -7   7   3       60.18       42.14      9.23 o 
  -6   7   3       56.88       63.77      6.11 o 
  -5   7   3       18.30       16.87      4.08 o 
  -4   7   3      175.70      182.74      9.70 o 
  -3   7   3      222.95      227.51     11.50 o 
  -2   7   3      163.55      183.93     11.28 o 
  -1   7   3      230.41      225.52     19.93 o 
   0   7   3      528.44      483.15     40.00 o 
   1   7   3        9.97        8.03      3.74 o 
   2   7   3       25.71       35.85      7.49 o 
   3   7   3      418.65      458.27     39.86 o 
   4   7   3       50.94       54.45     10.16 o 
   5   7   3       27.87       24.88      8.03 o 
  -7   8   3       98.79      117.04     16.31 o 
  -6   8   3      179.71      160.38     19.26 o 
  -5   8   3       29.00       29.58      6.95 o 
  -4   8   3      140.91      158.44     11.47 o 
  -3   8   3       18.77       20.38      3.84 o 
  -2   8   3      103.26      100.99     10.97 o 
  -1   8   3      206.48      213.22     19.93 o 
   0   8   3       36.62       28.90      6.56 o 
   1   8   3       16.32       16.86      5.48 o 
   2   8   3       40.44       38.53      8.30 o 
   3   8   3      116.79      103.26     14.31 o 
   4   8   3       43.86       54.31     11.24 o 
  -6   9   3      135.39      183.26     22.20 o 
  -5   9   3      108.17      130.80     10.39 o 
  -4   9   3       98.93      122.73     17.59 o 
  -3   9   3      147.65      162.86     12.37 o 
  -2   9   3        2.14        0.40      3.35 o 
  -1   9   3      176.10      229.67     21.81 o 
   0   9   3       41.33       46.01      8.42 o 
   1   9   3      166.01      165.60     18.33 o 
   2   9   3       23.20       26.35      7.76 o 
   3   9   3       20.36       32.11      9.23 o 
  -5  10   3      216.34      258.56     28.49 o 
  -4  10   3       55.36       67.28      7.60 o 
  -3  10   3      289.62      296.27     20.12 o 
  -2  10   3      106.33      119.78     10.82 o 
  -1  10   3      148.02      177.23     18.86 o 
   0  10   3      113.47       97.25     13.51 o 
   1  10   3        1.10        2.00      4.41 o 
   2  10   3      128.44      136.70     17.66 o 
  -3  11   3        2.87       -0.94      6.29 o 
  -2  11   3       43.67       62.53      8.13 o 
  -1  11   3       12.69       16.65      5.01 o 
  -1 -11   4       68.43       97.25     13.65 o 
   0 -11   4       26.44       25.82      6.95 o 
   1 -11   4       43.02       35.32      8.03 o 
   2 -11   4       32.07       29.27      5.06 o 
   3 -11   4       37.54       36.79      8.30 o 
  -3 -10   4       33.65       51.36     10.71 o 
  -2 -10   4       55.85       48.69      9.90 o 
  -1 -10   4       52.69       65.41     10.57 o 
   0 -10   4        6.87        8.03      4.82 o 
   1 -10   4       85.00       90.69     11.37 o 
   2 -10   4      217.33      214.79     13.99 o 
   3 -10   4       25.59       30.31      4.55 o 
   4 -10   4       55.29       45.21      8.83 o 
   5 -10   4       80.47      112.62     14.84 o 
  -4  -9   4      648.45      603.67     52.16 o 
  -3  -9   4        1.75       11.63      5.21 o 
  -2  -9   4      290.27      299.36     27.96 o 
  -1  -9   4      383.30      332.54     29.70 o 
   0  -9   4       98.73       94.98     11.63 o 
   1  -9   4      308.60      300.56     26.22 o 
   2  -9   4      236.54      234.53     24.54 o 
   3  -9   4      204.70      217.49     18.79 o 
   4  -9   4       23.63       38.53      7.89 o 
   5  -9   4       76.26       74.11     11.51 o 
   6  -9   4       99.23      124.11     19.73 o 
  -5  -8   4       66.35       43.33      9.77 o 
  -4  -8   4      197.83      164.13     18.72 o 
  -3  -8   4      409.12      402.89     35.58 o 
  -2  -8   4       26.54       34.51      7.49 o 
  -1  -8   4      735.95      719.51     57.92 o 
   0  -8   4      590.96      607.14     48.95 o 
   1  -8   4      153.45      161.98     15.25 o 
   2  -8   4      544.61      532.32     29.55 o 
   3  -8   4       15.11       23.13      6.49 o 
   4  -8   4      222.99      211.34     19.53 o 
   5  -8   4      346.22      367.45     31.30 o 
   6  -8   4        2.28        4.02      3.50 o 
  -6  -7   4        2.06        2.14      4.95 o 
  -5  -7   4      110.61       97.92     13.65 o 
  -4  -7   4       27.07       21.00      6.29 o 
  -3  -7   4      118.81      111.82     13.37 o 
  -2  -7   4      264.34      238.90     22.07 o 
  -1  -7   4      389.92      368.38     31.17 o 
   0  -7   4      346.38      384.56     31.84 o 
   1  -7   4       58.10       57.25      6.95 o 
   2  -7   4      476.22      446.56     24.64 o 
   3  -7   4      393.68      368.02     20.37 o 
   4  -7   4       88.43      102.99     11.77 o 
   5  -7   4      311.52      292.01     25.55 o 
   6  -7   4      209.85      217.97     15.12 o 
  -6  -6   4      111.78       93.91     14.65 o 
  -5  -6   4       34.87       31.34      5.69 o 
  -4  -6   4      504.35      402.04     24.91 o 
  -3  -6   4       31.75       30.18      4.66 o 
  -2  -6   4      234.97      248.89     15.70 o 
  -1  -6   4       10.56        8.56      3.21 o 
   0  -6   4      386.22      420.41     33.97 o 
   1  -6   4      147.29      118.65     10.97 o 
   2  -6   4      648.52      622.03     33.53 o 
   3  -6   4       54.57       49.54      3.85 o 
   4  -6   4      264.63      219.37     19.53 o 
   5  -6   4       44.02       43.88      7.89 o 
   6  -6   4       48.39       48.95      8.30 o 
  -7  -5   4      211.37      229.14     25.69 o 
  -6  -5   4      178.07      159.93     22.61 o 
  -5  -5   4      181.91      182.93     16.12 o 
  -4  -5   4      130.25      133.91     22.14 o 
  -3  -5   4        2.28        1.28      2.03 o 
  -2  -5   4       81.41       67.41      8.56 o 
  -1  -5   4      409.78      387.04     22.18 o 
   0  -5   4       75.09       71.96      7.62 o 
   1  -5   4      551.95      589.05     32.15 o 
   2  -5   4      300.66      286.18     12.95 o 
   3  -5   4      259.25      284.92     23.14 o 
   4  -5   4        4.35        0.14      2.68 o 
   5  -5   4      113.86      125.40      7.15 o 
   6  -5   4        0.88        2.54      2.80 o 
   7  -5   4       20.67       30.37      6.02 o 
  -7  -4   4       74.26      108.88     16.05 o 
  -6  -4   4       72.18       58.45     10.71 o 
  -5  -4   4      102.76       93.54     12.77 o 
  -4  -4   4       65.63       53.48      5.73 o 
  -3  -4   4      939.84      914.29     50.55 o 
  -2  -4   4        1.61        2.13      1.63 o 
  -1  -4   4     5094.90     5349.09    282.66 o 
   0  -4   4      366.03      356.21     28.23 o 
   1  -4   4      389.91      418.62     22.79 o 
   2  -4   4      633.18      682.19     29.40 o 
   3  -4   4        3.90        2.94      2.27 o 
   4  -4   4      190.95      201.54     11.58 o 
   5  -4   4       32.51       42.34      7.22 o 
   6  -4   4      220.82      217.37     19.26 o 
   7  -4   4      137.52      132.29     14.18 o 
   8  -4   4      161.57      146.34     16.31 o 
  -8  -3   4        4.46        5.35      7.62 o 
  -7  -3   4       58.72       72.90     12.57 o 
  -6  -3   4       25.87       24.75      6.95 o 
  -5  -3   4      289.46      279.32     18.26 o 
  -4  -3   4      495.58      520.17     30.08 o 
  -3  -3   4     1407.74     1431.99    147.21 o 
  -2  -3   4     2946.62     3249.82    172.80 o 
  -1  -3   4     1615.72     1709.98     91.27 o 
   0  -3   4     2437.31     2667.54    115.25 o 
   1  -3   4       11.00       20.60      1.80 o 
   2  -3   4     1072.37     1049.25     44.62 o 
   3  -3   4       34.83       24.42      1.74 o 
   4  -3   4       52.41       47.62      4.08 o 
   5  -3   4      261.74      253.85     15.27 o 
   6  -3   4      209.71      230.20     20.73 o 
   7  -3   4      101.24      138.72     15.51 o 
   8  -3   4       79.38       89.09     12.98 o 
  -8  -2   4       64.37       64.34     12.57 o 
  -7  -2   4      105.76       97.11     13.78 o 
  -6  -2   4       45.37       71.56     10.97 o 
  -5  -2   4      155.97      152.59     11.01 o 
  -4  -2   4     1239.79     1184.67    158.51 o 
  -3  -2   4      554.37      556.72     31.30 o 
  -2  -2   4      509.41      488.85     27.43 o 
  -1  -2   4     1948.43     1867.69    126.20 o 
   0  -2   4      177.32      165.20      7.93 o 
   1  -2   4      615.43      635.28     27.62 o 
   2  -2   4       36.29       26.21      1.83 o 
   3  -2   4      647.80      669.56     29.28 o 
   4  -2   4       21.13       21.66      2.08 o 
   5  -2   4      694.90      714.29     56.18 o 
   6  -2   4       28.35       42.54      7.49 o 
   7  -2   4       50.27       64.07     10.57 o 
   8  -2   4      135.65      189.14     21.40 o 
  -8  -1   4        4.49        5.21      6.02 o 
  -7  -1   4      104.39      119.45     15.12 o 
  -6  -1   4       31.92       42.80      8.03 o 
  -5  -1   4      186.65      195.88     28.35 o 
  -4  -1   4      174.35      178.61     11.54 o 
  -3  -1   4      487.30      428.59     55.37 o 
  -2  -1   4      179.50      188.21     30.30 o 
  -1  -1   4     1518.37     1499.08     79.88 o 
   0  -1   4      104.95      117.84      5.64 o 
   1  -1   4     1068.90     1066.50     45.57 o 
   2  -1   4      678.60      746.18     32.17 o 
   3  -1   4      947.24      943.43    106.27 o 
   4  -1   4       33.11       26.75      4.68 o 
   5  -1   4      210.07      208.80     19.13 o 
   6  -1   4      125.63      173.22     17.79 o 
   7  -1   4       29.06       45.62      9.50 o 
   8  -1   4       86.16      116.64     16.72 o 
  -8   0   4        9.53        7.22      5.62 o 
  -7   0   4       92.21       63.94     10.30 o 
  -6   0   4      157.15      144.32     15.39 o 
  -5   0   4       26.38       26.31      3.66 o 
  -4   0   4      912.92      880.22     95.78 o 
  -3   0   4      107.58       91.63      6.33 o 
  -2   0   4      204.57      228.54     13.14 o 
  -1   0   4     2414.16     2775.89    147.03 o 
   0   0   4      161.33      181.90     10.26 o 
   1   0   4     1858.77     1789.39     83.27 o 
   2   0   4     1071.36     1036.69     94.37 o 
   3   0   4       17.34       18.98      2.55 o 
   4   0   4      556.13      566.40     31.68 o 
   5   0   4      203.56      211.61     19.80 o 
   6   0   4      345.85      385.91     34.24 o 
   7   0   4      114.29      128.54     16.59 o 
   8   0   4      239.49      315.41     31.70 o 
  -9   1   4       20.69       36.12      8.83 o 
  -8   1   4      244.34      265.92     25.69 o 
  -7   1   4        6.70        4.28      4.15 o 
  -6   1   4      433.23      476.46     39.73 o 
  -5   1   4       27.91       26.62      5.35 o 
  -4   1   4      280.96      263.06     40.73 o 
  -3   1   4      144.99      245.70     16.52 o 
  -2   1   4       49.14       48.20      3.60 o 
  -1   1   4       51.64       48.05      3.40 o 
   0   1   4     1248.87     1425.11    107.55 o 
   1   1   4     2852.55     3329.56    176.16 o 
   2   1   4     2247.18     2383.42    126.65 o 
   3   1   4       59.35       50.30      6.15 o 
   4   1   4       35.74       38.31      4.23 o 
   5   1   4     2061.06     1766.87    136.57 o 
   6   1   4       92.06      110.09     14.31 o 
   7   1   4      105.65      154.36     19.26 o 
   8   1   4      123.51      144.60     19.80 o 
  -9   2   4       42.32       42.14      9.23 o 
  -8   2   4       52.19       47.09      8.96 o 
  -7   2   4      232.23      228.06     21.54 o 
  -6   2   4        6.63        2.94      3.21 o 
  -5   2   4       43.22       36.25      5.89 o 
  -4   2   4      753.65      742.33     57.92 o 
  -3   2   4      359.79      302.17     40.94 o 
  -2   2   4      962.50      988.87     43.91 o 
  -1   2   4     1596.98     1603.35     59.81 o 
   0   2   4     1645.58     1831.28     80.44 o 
   1   2   4      175.36      241.41     11.66 o 
   2   2   4        1.39        2.13      1.08 o 
   3   2   4     1129.15     1214.95     66.35 o 
   4   2   4       26.66       31.46      4.36 o 
   5   2   4        2.52       10.16      5.35 o 
   6   2   4      253.97      279.43     27.43 o 
   7   2   4      133.36      167.60     21.00 o 
  -9   3   4       46.67       37.73      8.56 o 
  -8   3   4       21.62       12.18      5.35 o 
  -7   3   4      132.58      125.07     13.65 o 
  -6   3   4      243.53      261.91     22.87 o 
  -5   3   4      428.42      428.57     34.64 o 
  -4   3   4     1744.67     1797.63     79.54 o 
  -3   3   4     5018.75     5533.38    208.66 o 
  -2   3   4     1890.25     1916.51     85.07 o 
  -1   3   4     4211.13     4331.55    173.34 o 
   0   3   4      691.21      673.15     30.37 o 
   1   3   4      680.54      725.82     40.01 o 
   2   3   4      794.47      774.18     58.05 o 
   3   3   4       72.98       73.32     11.70 o 
   4   3   4       38.77       55.77     12.31 o 
   5   3   4       52.86       69.96     11.63 o 
   6   3   4      183.27      208.67     23.14 o 
   7   3   4       10.34       13.78      7.62 o 
  -8   4   4       20.25       14.04      5.21 o 
  -7   4   4      395.41      330.13     28.35 o 
  -6   4   4      801.53      830.66     65.01 o 
  -5   4   4      559.95      559.17     50.56 o 
  -4   4   4     3624.59     3622.08    195.89 o 
  -3   4   4      464.88      486.69     22.33 o 
  -2   4   4     1328.26     1409.52     52.88 o 
  -1   4   4      184.92      186.94      7.77 o 
   0   4   4     2273.13     2520.17    134.50 o 
   1   4   4      210.84      219.22     13.76 o 
   2   4   4      339.37      334.53     20.24 o 
   3   4   4      498.02      506.48     79.59 o 
   4   4   4      495.79      446.09     27.23 o 
   5   4   4      225.59      228.20     23.94 o 
   6   4   4      255.60      321.69     31.97 o 
   7   4   4       16.32       25.02     10.71 o 
  -8   5   4       40.27       30.50      7.09 o 
  -7   5   4      265.77      280.50     24.48 o 
  -6   5   4      758.39      687.49     39.38 o 
  -5   5   4       76.27       65.88      5.81 o 
  -4   5   4        1.57        2.38      1.72 o 
  -3   5   4      402.09      378.05     17.43 o 
  -2   5   4       54.07       58.69      3.84 o 
  -1   5   4      399.43      388.46     15.43 o 
   0   5   4       17.16       17.12      2.88 o 
   1   5   4      307.48      333.55     21.87 o 
   2   5   4      827.95      814.51     56.91 o 
   3   5   4       78.84       91.01      8.45 o 
   4   5   4     1070.97     1002.38     56.93 o 
   5   5   4      392.73      406.83     30.83 o 
   6   5   4        5.87        9.63      7.49 o 
  -8   6   4      109.04      106.20     12.04 o 
  -7   6   4       44.87       42.90     12.04 o 
  -6   6   4        1.07        2.81      4.28 o 
  -5   6   4      122.86      119.12     12.64 o 
  -4   6   4        9.48        9.52      2.37 o 
  -3   6   4      249.86      273.31     13.23 o 
  -2   6   4       11.97       13.43      1.94 o 
  -1   6   4      293.41      229.94     20.20 o 
   0   6   4        9.21        6.82      3.08 o 
   1   6   4       26.32       23.00      4.06 o 
   2   6   4      217.61      199.72     13.95 o 
   3   6   4      387.05      401.06     25.20 o 
   4   6   4       87.81       91.05      9.54 o 
   5   6   4      208.59      229.26     17.51 o 
   6   6   4       25.63       19.26      8.56 o 
  -7   7   4      162.29      158.82     11.83 o 
  -6   7   4       43.00       44.40      5.24 o 
  -5   7   4      108.23      110.86      8.66 o 
  -4   7   4      558.60      612.83     35.09 o 
  -3   7   4       80.53       75.36      9.12 o 
  -2   7   4      162.53      180.34     12.40 o 
  -1   7   4        1.89        1.61      2.54 o 
   0   7   4       71.64       84.27     10.57 o 
   1   7   4       10.08       17.39      5.35 o 
   2   7   4       11.12        6.29      4.41 o 
   3   7   4        3.40       -2.41      3.08 o 
   4   7   4        2.04       -0.40      4.15 o 
   5   7   4       11.69       12.71      6.29 o 
  -7   8   4       57.12       62.34     12.18 o 
  -6   8   4       62.07       76.30      7.22 o 
  -5   8   4      102.23      105.61      8.71 o 
  -4   8   4      188.74      219.45     14.87 o 
  -3   8   4        3.46        3.74      2.80 o 
  -2   8   4       14.87       16.88      3.85 o 
  -1   8   4      473.75      530.37     43.74 o 
   0   8   4       72.31       87.35     11.37 o 
   1   8   4        3.96        8.42      4.41 o 
   2   8   4      114.92       82.66     12.31 o 
   3   8   4       91.96      116.38     15.51 o 
   4   8   4       42.78       43.33     10.30 o 
  -6   9   4      162.24      177.64     21.93 o 
  -5   9   4       34.50       25.86      4.55 o 
  -4   9   4      155.16      163.84     13.05 o 
  -3   9   4      410.23      411.08     25.87 o 
  -2   9   4        6.02       12.15      3.72 o 
  -1   9   4      509.47      489.92     39.86 o 
   0   9   4      114.12      122.39     14.71 o 
   1   9   4      135.51      157.71     17.92 o 
   2   9   4       95.91       93.77     13.78 o 
   3   9   4      309.24      279.03     28.35 o 
  -5  10   4      232.86      275.73     19.13 o 
  -4  10   4      131.25      149.94     12.34 o 
  -3  10   4      308.26      327.16     21.80 o 
  -2  10   4       65.86       66.70      8.00 o 
  -1  10   4        0.89        7.04      3.82 o 
   0  10   4      154.52      173.63     19.40 o 
   1  10   4        3.08       12.44      5.75 o 
  -2  11   4        3.92       12.84      7.36 o 
  -1 -11   5      103.66       85.07     12.57 o 
   0 -11   5        1.46       -0.67      3.48 o 
   1 -11   5      159.25      176.96     18.46 o 
   2 -11   5        7.49        8.56      3.62 o 
   3 -11   5       22.73       19.93      7.09 o 
  -3 -10   5       22.01       25.41      8.03 o 
  -2 -10   5       78.07       90.02     12.98 o 
  -1 -10   5       62.77       69.82     10.83 o 
   0 -10   5      199.47      206.27     20.20 o 
   1 -10   5      237.38      242.92     22.20 o 
   2 -10   5      256.94      248.54     17.66 o 
   3 -10   5       93.89       96.74      8.00 o 
   4 -10   5       74.45       76.91     11.51 o 
   5 -10   5      157.53      170.68     19.13 o 
  -4  -9   5       26.25       32.23      9.63 o 
  -3  -9   5        9.91        8.96      5.35 o 
  -2  -9   5      102.10      106.08     13.51 o 
  -1  -9   5      327.41      321.16     28.76 o 
   0  -9   5      368.79      355.01     30.63 o 
   1  -9   5      348.85      340.02     28.90 o 
   2  -9   5      343.86      309.86     18.54 o 
   3  -9   5       73.80       85.08      7.07 o 
   4  -9   5      755.88      667.21     52.30 o 
   5  -9   5      102.44      105.94     13.78 o 
   6  -9   5       36.64       36.00      6.53 o 
  -5  -8   5       70.79       59.66     11.51 o 
  -4  -8   5       23.20       33.31      8.16 o 
  -3  -8   5      267.12      246.52     23.81 o 
  -2  -8   5      108.55      100.05     12.44 o 
  -1  -8   5      432.49      426.30     35.98 o 
   0  -8   5        1.14        2.80      3.08 o 
   1  -8   5      194.33      163.45     15.25 o 
   2  -8   5      477.40      457.49     25.87 o 
   3  -8   5      182.00      181.27     11.52 o 
   4  -8   5        8.60       11.10      5.35 o 
   5  -8   5      757.94      790.67     61.26 o 
   6  -8   5        4.51        5.77      5.55 o 
  -6  -7   5        0.76       -1.20      4.95 o 
  -5  -7   5      232.16      225.39     23.14 o 
  -4  -7   5      644.77      685.26     56.58 o 
  -3  -7   5       22.53       29.96      6.95 o 
  -2  -7   5      255.54      253.48     23.14 o 
  -1  -7   5       77.63       84.13     10.03 o 
   0  -7   5      114.29       97.92     10.43 o 
   1  -7   5      208.66      192.21     16.86 o 
   2  -7   5       75.24       76.50      9.03 o 
   3  -7   5      500.09      494.20     27.15 o 
   4  -7   5       66.85       75.31     10.16 o 
   5  -7   5      165.26      167.07     17.25 o 
   6  -7   5      263.84      293.73     19.10 o 
  -6  -6   5      226.58      242.05     26.68 o 
  -5  -6   5      405.92      444.24     39.93 o 
  -4  -6   5      554.72      598.29     35.23 o 
  -3  -6   5       36.03       34.72      4.93 o 
  -2  -6   5      227.44      216.69     38.86 o 
  -1  -6   5      210.21      195.97     17.66 o 
   0  -6   5      205.28      171.48     15.25 o 
   1  -6   5      193.81      161.85     14.04 o 
   2  -6   5      987.44      915.36     48.56 o 
   3  -6   5        1.50        0.40      1.17 o 
   4  -6   5      382.61      421.08     33.71 o 
   5  -6   5       45.59       48.95      8.56 o 
  -7  -5   5      218.13      250.67     27.29 o 
  -6  -5   5      249.88      271.89     18.82 o 
  -5  -5   5        3.25        4.53      3.05 o 
  -4  -5   5      416.46      460.53     42.14 o 
  -3  -5   5        4.24        2.62      2.05 o 
  -2  -5   5       18.47       16.41      3.03 o 
  -1  -5   5     1046.41      943.59    110.76 o 
   1  -5   5      308.86      307.18     17.41 o 
   2  -5   5      260.54      261.91     12.89 o 
   3  -5   5      210.61      182.13      8.91 o 
   4  -5   5        6.73        5.27      1.33 o 
   5  -5   5       39.17       55.54      4.83 o 
   6  -5   5       68.67       62.60      7.36 o 
   7  -5   5        3.52        2.68      3.88 o 
  -7  -4   5      143.80      130.28     17.39 o 
  -6  -4   5       24.76       27.04      7.49 o 
  -5  -4   5       72.31       62.44     14.45 o 
  -4  -4   5       10.85       10.12      2.99 o 
  -3  -4   5      524.39      546.64     31.30 o 
  -2  -4   5       23.89       22.19      3.21 o 
  -1  -4   5      459.84      438.08     58.12 o 
   0  -4   5      578.40      561.40     43.60 o 
   1  -4   5      202.49      199.05     11.40 o 
   2  -4   5      889.45      898.42     38.70 o 
   3  -4   5        7.89       12.74      1.25 o 
   4  -4   5      143.99      157.24      9.58 o 
   5  -4   5       79.02       84.22      6.49 o 
   6  -4   5       21.26       15.92      4.28 o 
   7  -4   5        8.60        6.29      4.68 o 
   8  -4   5      104.34      110.22     13.92 o 
  -8  -3   5        1.45        0.14      6.82 o 
  -7  -3   5      105.78       94.30     14.31 o 
  -6  -3   5       21.74       19.40      6.42 o 
  -5  -3   5      471.23      473.74     35.98 o 
  -4  -3   5      273.18      266.10     19.93 o 
  -3  -3   5       79.20       84.53      6.81 o 
  -2  -3   5     1194.40     1256.44     76.98 o 
  -1  -3   5      344.35      285.14     27.75 o 
   0  -3   5     2004.31     2115.68    200.38 o 
   1  -3   5       18.77       12.14      1.56 o 
   2  -3   5     1477.03     1634.36     69.74 o 
   3  -3   5      130.46      152.69      9.63 o 
   4  -3   5      150.47      152.55      9.58 o 
   5  -3   5      386.40      394.47     31.97 o 
   6  -3   5       79.59       79.32      9.63 o 
   7  -3   5       69.94       72.50     10.57 o 
   8  -3   5      248.85      263.78     25.95 o 
  -8  -2   5       15.53       22.34      8.56 o 
  -7  -2   5       42.91       37.32      8.96 o 
  -6  -2   5      401.19      353.00     31.84 o 
  -5  -2   5       10.87        6.40      2.48 o 
  -4  -2   5      743.01      838.06     54.64 o 
  -3  -2   5       94.45       86.24     13.11 o 
  -2  -2   5      548.98      578.15     32.11 o 
  -1  -2   5     1575.92     1622.94    122.53 o 
   0  -2   5      817.50      823.71     44.13 o 
   1  -2   5     1149.61     1205.45     52.08 o 
   2  -2   5      992.83     1066.27     58.73 o 
   3  -2   5      402.34      421.43     18.84 o 
   4  -2   5      356.22      355.92     20.43 o 
   5  -2   5      296.55      295.22     25.14 o 
   6  -2   5      550.80      522.21     43.07 o 
   7  -2   5       73.79      103.26     13.37 o 
   8  -2   5      101.32      127.07     16.86 o 
  -8  -1   5        0.90       -0.40      5.21 o 
  -7  -1   5      108.09      110.22     14.45 o 
  -6  -1   5        1.57       -0.14      3.35 o 
  -5  -1   5      175.98      199.25     13.14 o 
  -4  -1   5      222.20      239.34     19.80 o 
  -3  -1   5      261.92      265.00     15.74 o 
  -2  -1   5      100.12      103.38      6.90 o 
  -1  -1   5     3254.63     2941.27    290.47 o 
   0  -1   5        3.26        6.41      1.18 o 
   1  -1   5     1939.31     1952.25     71.79 o 
   2  -1   5      413.61      388.02     17.28 o 
   3  -1   5      551.87      593.90     46.28 o 
   4  -1   5      334.19      318.48     26.49 o 
   5  -1   5      172.31      190.61     17.66 o 
   6  -1   5      243.49      215.09     20.73 o 
   7  -1   5      208.64      201.31     21.40 o 
   8  -1   5       79.14      107.55     16.05 o 
  -8   0   5       19.21       26.08      7.49 o 
  -7   0   5      209.05      207.87     21.00 o 
  -6   0   5       77.72      120.39     13.78 o 
  -5   0   5      124.83       98.57      7.55 o 
  -4   0   5      238.79      250.81     15.17 o 
  -3   0   5     1212.99     1232.43    114.50 o 
  -2   0   5      238.23      297.15     16.98 o 
  -1   0   5     4255.76     4567.31    315.54 o 
   0   0   5       12.30        8.45      1.54 o 
   1   0   5      381.76      366.70     23.00 o 
   2   0   5     1642.13     1752.93     93.64 o 
   3   0   5       40.09       43.79      4.00 o 
   4   0   5      289.75      281.57     16.78 o 
   5   0   5      221.84      216.69     20.20 o 
   6   0   5       96.41      113.17     13.92 o 
   7   0   5       28.85       39.20      9.36 o 
   8   0   5      175.05      166.40     21.00 o 
  -9   1   5       88.22       84.68     13.51 o 
  -8   1   5      428.88      365.84     33.17 o 
  -7   1   5      268.07      247.33     23.41 o 
  -6   1   5      157.45      167.87     16.59 o 
  -5   1   5      380.55      390.45     32.64 o 
  -4   1   5      142.72      139.61      9.05 o 
  -3   1   5      581.70      584.99     35.32 o 
  -2   1   5      895.37      973.82     52.49 o 
  -1   1   5      219.38      161.39     19.86 o 
   0   1   5     3411.38     3734.18    191.47 o 
   1   1   5       57.65       90.91      6.20 o 
   2   1   5     1820.09     1728.59     92.74 o 
   3   1   5      299.33      274.22     24.48 o 
   4   1   5        6.27        6.71      2.61 o 
   5   1   5       17.56       23.01      5.89 o 
   6   1   5        7.57        7.89      5.09 o 
   7   1   5       31.53       33.97      9.10 o 
   8   1   5       87.09      111.96     17.52 o 
  -9   2   5      160.21      138.17     16.72 o 
  -8   2   5       68.06       57.78      9.90 o 
  -7   2   5      275.20      232.61     21.93 o 
  -6   2   5       54.03       67.96      9.10 o 
  -5   2   5        4.34       -0.67      2.00 o 
  -4   2   5      855.17      532.11     41.20 o 
  -3   2   5       96.79       92.04      6.14 o 
  -2   2   5      945.44      988.64     43.97 o 
  -1   2   5     3894.41     4054.85    177.33 o 
   0   2   5        4.53        4.49      1.09 o 
   1   2   5     7088.08     7717.84    335.85 o 
   2   2   5        3.86        2.51      1.09 o 
   3   2   5      236.09      240.45     14.99 o 
   4   2   5       19.92       28.98      4.29 o 
   5   2   5      802.34      840.29     68.22 o 
   6   2   5       77.10      102.46     14.58 o 
   7   2   5      100.44      129.62     18.06 o 
  -8   3   5        0.81       -0.40      4.01 o 
  -7   3   5       22.42       26.22      6.29 o 
  -6   3   5       97.34      106.47     11.63 o 
  -5   3   5      257.17      275.42     23.54 o 
  -4   3   5      951.53      956.22     53.01 o 
  -3   3   5     1010.57     1082.18     63.74 o 
  -2   3   5     1198.60     1311.57     58.04 o 
  -1   3   5     5560.98     5830.68    254.18 o 
   0   3   5      806.40      782.91     35.31 o 
   1   3   5       58.61       78.96      4.86 o 
   2   3   5      931.40      995.82     45.07 o 
   3   3   5      165.83      174.13     11.87 o 
   4   3   5       20.13       20.14      4.08 o 
   5   3   5     1050.81     1118.26     89.75 o 
   6   3   5      280.68      294.95     29.43 o 
   7   3   5       37.79       60.33     13.65 o 
  -8   4   5       25.32       26.08      6.82 o 
  -7   4   5      268.05      304.58     26.75 o 
  -6   4   5      406.06      399.81     33.17 o 
  -5   4   5      198.59      196.57     12.81 o 
  -4   4   5     1625.32     1744.97     95.56 o 
  -3   4   5      665.06      682.65     38.40 o 
  -2   4   5      956.03      922.94     58.21 o 
  -1   4   5      403.08      442.05     17.25 o 
   0   4   5      250.91      220.08     11.04 o 
   1   4   5       49.31       84.46      5.40 o 
   2   4   5      443.60      446.64     21.18 o 
   3   4   5       86.90       91.10      8.17 o 
   4   4   5      431.22      478.75     29.02 o 
   5   4   5        6.23        8.69      5.48 o 
   6   4   5      144.56      187.53     22.61 o 
   7   4   5       29.23       30.10     10.30 o 
  -8   5   5      159.02      159.85     16.45 o 
  -7   5   5       20.20       18.06      4.95 o 
  -6   5   5      290.16      239.44     17.79 o 
  -5   5   5       29.74       37.32      4.61 o 
  -4   5   5      492.56      514.98     29.57 o 
  -3   5   5      281.26      236.49     14.70 o 
  -2   5   5        1.43        2.33      1.07 o 
  -1   5   5      477.90      434.73     17.22 o 
   0   5   5      134.43      117.63      7.23 o 
   1   5   5       27.63       32.64      3.42 o 
   2   5   5      852.49      876.42     55.64 o 
   3   5   5      129.64      118.36     20.00 o 
   4   5   5       48.12       49.37      6.90 o 
   5   5   5      169.49      199.84     23.14 o 
   6   5   5        0.65       -3.35      5.21 o 
  -8   6   5        5.91        5.48      4.41 o 
  -7   6   5       95.04      100.72     11.24 o 
  -6   6   5        1.75        1.61      2.50 o 
  -5   6   5       22.40       29.93      5.09 o 
  -4   6   5      204.82      205.91     16.45 o 
  -3   6   5       73.94       86.91      6.02 o 
  -2   6   5      108.60      116.49      6.50 o 
  -1   6   5       18.24       24.64      4.86 o 
   0   6   5     1432.47     1514.40     83.85 o 
   1   6   5      133.88      145.40     16.45 o 
   2   6   5        1.17       -1.86      2.21 o 
   3   6   5      313.20      361.91     54.98 o 
   4   6   5        9.04        8.90      3.91 o 
   5   6   5       59.75       84.00     15.51 o 
  -7   7   5      175.16      179.52     21.87 o 
  -6   7   5       54.89       57.43      6.05 o 
  -5   7   5       60.80       60.34      6.05 o 
  -4   7   5        1.10        1.03      2.02 o 
  -3   7   5       40.53       39.31      4.87 o 
  -2   7   5      116.93      127.54      9.80 o 
  -1   7   5      168.08      169.69     18.12 o 
   0   7   5       25.22       23.34      4.21 o 
   1   7   5       32.45       42.94      8.03 o 
   2   7   5       71.70       73.03     10.83 o 
   3   7   5       18.37       19.13      6.56 o 
   4   7   5      408.40      372.53     34.64 o 
  -7   8   5       34.33       28.09      9.50 o 
  -6   8   5      107.41      116.80      9.59 o 
  -5   8   5       30.70       31.65      4.76 o 
  -4   8   5      263.39      275.55     17.92 o 
  -3   8   5       50.04       52.47      9.10 o 
  -2   8   5       27.89       32.87      5.14 o 
  -1   8   5       78.34       82.10      7.92 o 
   0   8   5        1.34        2.42      2.91 o 
   1   8   5        2.18        1.33      3.74 o 
   2   8   5      141.43      143.40     16.99 o 
   3   8   5       66.98       81.33     13.11 o 
   4   8   5        8.33       15.25      7.62 o 
  -6   9   5      102.89      116.28     10.19 o 
  -5   9   5      264.85      247.97     17.16 o 
  -4   9   5      258.42      282.86     18.73 o 
  -3   9   5      522.05      575.35     35.18 o 
  -2   9   5      212.80      234.45     16.50 o 
  -1   9   5      261.79      308.13     20.58 o 
   0   9   5      157.97      164.98     13.05 o 
   1   9   5      125.05      156.33     22.67 o 
   2   9   5      165.68      187.53     21.13 o 
   3   9   5       17.40       28.35      8.96 o 
  -5  10   5      706.68      672.29     60.33 o 
  -4  10   5      297.24      319.24     21.42 o 
  -3  10   5      273.49      334.62     22.26 o 
  -2  10   5      100.15       90.58     10.50 o 
  -1  10   5      454.35      421.78     27.22 o 
   0  10   5      163.35      159.59     13.37 o 
   1  10   5       20.89       22.17      5.73 o 
   0 -11   6        1.06        3.48      4.28 o 
   1 -11   6      134.80      132.96     14.98 o 
   2 -11   6       63.82       66.83     10.83 o 
   3 -11   6       20.25       12.44      6.42 o 
  -3 -10   6        6.43       -0.53      4.82 o 
  -2 -10   6       59.61       45.35      9.10 o 
  -1 -10   6       81.11       90.29     12.31 o 
   0 -10   6       78.32       88.55     11.51 o 
   1 -10   6        3.42        1.47      3.74 o 
   2 -10   6      243.91      244.72     15.70 o 
   3 -10   6      120.68      103.40     13.24 o 
   4 -10   6      283.06      258.29     24.08 o 
  -4  -9   6      201.61      199.98     22.34 o 
  -3  -9   6      219.66      198.91     21.13 o 
  -2  -9   6       91.26       92.83     12.44 o 
  -1  -9   6      256.08      230.88     21.81 o 
   0  -9   6       76.58       54.84      8.30 o 
   1  -9   6      330.76      279.69     24.48 o 
   2  -9   6      397.26      403.32     23.50 o 
   3  -9   6        4.13        4.51      2.50 o 
   4  -9   6      171.14      176.30     18.19 o 
   5  -9   6       54.65       65.67     11.24 o 
   6  -9   6        5.05        7.76      6.42 o 
  -5  -8   6      103.73       94.04     14.04 o 
  -4  -8   6      210.56      208.00     21.81 o 
  -3  -8   6      106.09      102.33     13.11 o 
  -2  -8   6      193.05      180.44     18.19 o 
  -1  -8   6      116.21      118.91     12.98 o 
   0  -8   6      633.72      540.53     43.88 o 
   1  -8   6       52.67       56.58      7.36 o 
   2  -8   6       65.35       70.05      6.29 o 
   3  -8   6      294.89      302.68     17.85 o 
   4  -8   6        5.06        3.35      4.28 o 
   5  -8   6      441.09      454.52     37.85 o 
   6  -8   6       60.03       71.96     12.18 o 
  -6  -7   6        7.03        8.83      6.42 o 
  -5  -7   6      108.86      122.66     15.92 o 
  -4  -7   6        3.15        3.48      4.15 o 
  -3  -7   6       89.48       89.89     11.63 o 
  -2  -7   6      127.64      124.00     13.51 o 
  -1  -7   6       94.13      100.05     11.10 o 
   0  -7   6        1.74        0.27      2.41 o 
   1  -7   6      550.24      491.71     39.20 o 
   2  -7   6        3.84        3.20      1.92 o 
   3  -7   6       93.29      102.90     15.18 o 
   4  -7   6     1210.55     1183.26     87.75 o 
   5  -7   6       75.41       87.75     11.90 o 
   6  -7   6      227.24      217.23     21.67 o 
  -6  -6   6      206.87      194.23     22.20 o 
  -5  -6   6      146.37      178.41     13.80 o 
  -4  -6   6       92.09      105.03     21.27 o 
  -3  -6   6       72.67       89.74      7.98 o 
  -2  -6   6       97.07       90.42     10.43 o 
  -1  -6   6      253.08      258.96     22.34 o 
   0  -6   6      154.76      173.22     15.51 o 
   1  -6   6       83.44       71.29      7.49 o 
   2  -6   6     1153.42     1093.19     57.58 o 
   3  -6   6       34.40       37.47      3.61 o 
   4  -6   6      217.20      221.05     13.07 o 
   5  -6   6      140.53      160.78     16.59 o 
  -7  -5   6      208.13      210.01     23.81 o 
  -6  -5   6      335.12      335.99     22.32 o 
  -5  -5   6      219.38      208.03     14.74 o 
  -4  -5   6      794.54      713.21     83.60 o 
  -3  -5   6       49.50       51.48      5.60 o 
  -2  -5   6       79.90       76.33      6.62 o 
  -1  -5   6       32.61       25.97      4.15 o 
   1  -5   6      524.71      518.22     33.97 o 
   2  -5   6      139.67      126.58      6.42 o 
   3  -5   6      105.29      120.43      8.23 o 
   4  -5   6        3.31        2.05      1.32 o 
   5  -5   6       50.66       52.98      4.80 o 
   6  -5   6       46.26       46.01      6.29 o 
   7  -5   6        0.89        3.61      4.01 o 
  -7  -4   6      168.54      178.97     21.00 o 
  -6  -4   6       16.46       23.42      5.09 o 
  -5  -4   6     1263.50     1185.36    160.31 o 
  -4  -4   6        9.73        9.89      3.03 o 
  -3  -4   6      177.59      138.03      9.78 o 
  -2  -4   6       82.26       74.34      9.16 o 
  -1  -4   6     1831.60     1773.24    120.32 o 
   0  -4   6       97.48       76.49      5.89 o 
   1  -4   6      392.62      418.67     23.17 o 
   2  -4   6      721.92      724.59     31.57 o 
   3  -4   6       41.14       41.68      2.72 o 
   4  -4   6       77.53       88.64     15.39 o 
   5  -4   6      360.86      364.52     21.09 o 
   6  -4   6        1.30        3.48      3.35 o 
   7  -4   6      290.13      357.68     31.03 o 
   8  -4   6       95.00      121.72     14.98 o 
  -8  -3   6       23.18       25.55      9.10 o 
  -7  -3   6      196.50      210.01     22.87 o 
  -6  -3   6        1.54        3.21      4.01 o 
  -5  -3   6       32.02       28.46      4.63 o 
  -4  -3   6      694.78      764.90     43.08 o 
  -3  -3   6       11.13       10.59      3.01 o 
  -2  -3   6      590.76      638.09     35.66 o 
  -1  -3   6     1571.70     1464.26    102.93 o 
   0  -3   6     1164.28     1262.42     67.63 o 
   1  -3   6      722.49      809.22     35.21 o 
   2  -3   6      638.83      700.15     30.52 o 
   3  -3   6      999.49      869.58     63.53 o 
   4  -3   6      327.68      303.94     17.49 o 
   5  -3   6      404.47      321.69     26.75 o 
   6  -3   6      263.99      293.07     25.55 o 
   7  -3   6       40.99       36.12      7.76 o 
   8  -3   6      328.37      355.01     33.03 o 
  -8  -2   6       16.09       23.41      8.42 o 
  -7  -2   6       11.17       15.92      6.42 o 
  -6  -2   6       72.61       76.78     11.24 o 
  -5  -2   6      160.07      148.65     10.77 o 
  -4  -2   6      712.05      576.26     72.70 o 
  -3  -2   6        1.95        3.35      1.80 o 
  -2  -2   6      996.56     1050.84     57.04 o 
  -1  -2   6        7.65        1.49      1.47 o 
   0  -2   6      675.50      749.90     65.41 o 
   1  -2   6     1191.20     1208.96     64.50 o 
   2  -2   6     1675.21     1740.93     64.62 o 
   3  -2   6      238.03      205.65      9.91 o 
   4  -2   6      929.03      976.33     75.17 o 
   5  -2   6      272.98      272.35     23.54 o 
   6  -2   6      203.87      188.34     18.19 o 
   7  -2   6       82.03       97.78     13.11 o 
   8  -2   6       40.90       69.29     12.44 o 
  -8  -1   6       23.63       37.85      9.50 o 
  -7  -1   6      143.47      156.64     17.79 o 
  -6  -1   6       51.99       49.36      8.83 o 
  -5  -1   6      226.78      216.81     14.18 o 
  -4  -1   6      714.36      712.65     47.62 o 
  -3  -1   6       94.56       81.57      6.38 o 
  -2  -1   6       14.41       32.33      3.36 o 
  -1  -1   6     1311.28     1411.33     75.62 o 
   0  -1   6       49.75       53.47      3.92 o 
   1  -1   6     1025.89     1006.89     43.25 o 
   2  -1   6     1021.67     1036.03     44.42 o 
   3  -1   6      357.36      394.86     31.70 o 
   4  -1   6      442.19      414.40     33.84 o 
   5  -1   6      730.07      611.43     49.36 o 
   6  -1   6        3.78        5.09      3.88 o 
   7  -1   6      226.54      220.31     22.87 o 
   8  -1   6       81.80       90.02     14.58 o 
  -8   0   6      121.73      104.20     14.45 o 
  -7   0   6      298.26      336.94     30.63 o 
  -6   0   6      855.61      559.52     46.42 o 
  -5   0   6      523.90      570.29     32.48 o 
  -4   0   6      141.81      150.88     10.02 o 
  -3   0   6     1140.54     1321.23     71.36 o 
  -2   0   6       16.96        8.50      1.90 o 
  -1   0   6     1336.91     1360.38     72.83 o 
   0   0   6     1002.03     1029.30     55.52 o 
   1   0   6       99.05       91.54      4.74 o 
   2   0   6     3818.43     4425.87    234.57 o 
   3   0   6       39.72       35.67      3.67 o 
   4   0   6      196.66      210.01     19.13 o 
   5   0   6       95.29      109.29     12.44 o 
   6   0   6      269.39      245.19     23.54 o 
   7   0   6        8.27        1.20      4.95 o 
   8   0   6       24.93       32.50      9.36 o 
  -9   1   6      286.82      286.39     28.23 o 
  -8   1   6      450.41      391.92     35.32 o 
  -7   1   6      959.75      893.67     71.83 o 
  -6   1   6       48.25       31.30      6.56 o 
  -5   1   6      662.70      625.47     50.30 o 
  -4   1   6      510.86      540.81     30.40 o 
  -3   1   6       13.17       17.53      2.50 o 
  -2   1   6     2056.61     2299.11    122.49 o 
  -1   1   6       22.30       14.90      2.03 o 
   0   1   6     3018.22     3299.72    169.22 o 
   1   1   6      494.84      438.57     59.52 o 
   2   1   6        6.39        3.24      3.55 o 
   3   1   6      178.87      183.44     20.07 o 
   4   1   6       40.45       32.59      8.56 o 
   5   1   6        1.72        4.82      3.61 o 
   6   1   6        3.25        2.00      4.41 o 
   7   1   6        0.95        2.94      5.48 o 
  -9   2   6      289.23      242.24     24.34 o 
  -8   2   6      114.95      112.50     14.18 o 
  -7   2   6      253.12      246.12     23.01 o 
  -6   2   6       83.61       71.96      9.63 o 
  -5   2   6        1.23        0.14      2.54 o 
  -4   2   6      946.25      893.24     48.42 o 
  -3   2   6       18.64       15.74      2.30 o 
  -2   2   6      402.52      439.36     24.40 o 
  -1   2   6     4238.78     4060.41    244.20 o 
   0   2   6       21.43       26.44      2.36 o 
   1   2   6      734.44      707.55     32.20 o 
   2   2   6       73.88       62.11      5.58 o 
   3   2   6        6.95        3.15      2.03 o 
   4   2   6       14.98       12.20      4.08 o 
   5   2   6       65.50       61.53     10.30 o 
   6   2   6       43.64       44.54     10.03 o 
   7   2   6       62.62       75.97     14.45 o 
  -8   3   6       15.95       15.25      6.15 o 
  -7   3   6       47.79       67.15      9.77 o 
  -6   3   6        1.24       -1.61      2.68 o 
  -5   3   6      259.12      276.48     23.67 o 
  -4   3   6       76.77       86.15      9.23 o 
  -3   3   6     2056.16     2155.57     94.78 o 
  -2   3   6      198.65      232.60     11.36 o 
  -1   3   6     2586.08     2827.77    124.25 o 
   0   3   6      790.57      768.94     34.59 o 
   1   3   6      512.64      505.94     23.56 o 
   2   3   6      645.43      700.82     32.13 o 
   3   3   6      192.05      206.03     13.76 o 
   4   3   6      243.89      233.23     16.79 o 
   5   3   6        3.10        4.28      4.68 o 
   6   3   6       94.53       90.96     14.84 o 
   7   3   6      109.26      128.28     18.86 o 
  -8   4   6        1.26       -1.07      4.01 o 
  -7   4   6      141.81      117.98     13.11 o 
  -6   4   6       46.70       47.48      7.09 o 
  -5   4   6      108.17      102.28     22.00 o 
  -4   4   6      487.71      482.26     28.10 o 
  -3   4   6      150.89      159.00     10.46 o 
  -2   4   6      373.40      346.46     16.43 o 
  -1   4   6      578.59      572.64     26.28 o 
   0   4   6       15.02       10.91      1.98 o 
   1   4   6     1538.74     1665.86     74.38 o 
   2   4   6      855.71      853.87     39.25 o 
   3   4   6        7.06       10.04      3.25 o 
   4   4   6      294.37      318.11     28.09 o 
   5   4   6      745.62      802.58     67.28 o 
   6   4   6       53.42       51.10     11.90 o 
  -8   5   6       52.74       61.53      9.23 o 
  -7   5   6       11.15        6.29      3.88 o 
  -6   5   6       31.54       33.31      5.89 o 
  -5   5   6       14.24       15.26      3.34 o 
  -4   5   6      102.49       92.41     11.51 o 
  -3   5   6        1.89        1.97      1.74 o 
  -2   5   6       25.38       21.05      3.28 o 
  -1   5   6      154.56      142.20      6.38 o 
   0   5   6      635.75      670.96     30.97 o 
   1   5   6      139.12      154.42      8.83 o 
   2   5   6      541.45      563.89     27.00 o 
   3   5   6      271.31      264.15     36.12 o 
   4   5   6        2.47        1.44      3.07 o 
   5   5   6      632.18      741.98     63.54 o 
   6   5   6        7.68       22.07      8.96 o 
  -8   6   6        7.79       15.92      5.62 o 
  -7   6   6      150.41      158.77     15.78 o 
  -6   6   6        6.45        2.10      2.62 o 
  -5   6   6       76.47       75.69      7.69 o 
  -4   6   6       77.87       71.93     11.77 o 
  -3   6   6       71.49       67.70      6.20 o 
  -2   6   6      299.76      291.61     18.11 o 
  -1   6   6      209.54      240.91     18.60 o 
   0   6   6       35.30       39.99      4.91 o 
   1   6   6      279.80      270.66     15.46 o 
   2   6   6        1.16        0.96      2.20 o 
   3   6   6      124.54      140.92     11.99 o 
   4   6   6        3.17        4.23      3.60 o 
   5   6   6        2.77        6.82      6.82 o 
  -7   7   6      183.40      163.27     23.21 o 
  -6   7   6       94.76       96.00      8.33 o 
  -5   7   6       35.46       31.79      4.64 o 
  -4   7   6      849.80      898.80     50.92 o 
  -3   7   6       92.52       92.57      7.83 o 
  -2   7   6       13.94       13.98      6.62 o 
  -1   7   6      833.54      831.54     47.63 o 
   0   7   6       19.55       27.59      6.76 o 
   1   7   6       37.32       41.21      5.48 o 
   2   7   6      281.21      239.16     23.41 o 
   3   7   6        1.44        0.00      3.48 o 
   4   7   6       11.45       11.63      6.15 o 
  -7   8   6       42.68       47.70      6.32 o 
  -6   8   6      144.06      145.12     11.28 o 
  -5   8   6        0.97        0.81      2.74 o 
  -4   8   6      274.58      243.21     18.79 o 
  -3   8   6      175.14      178.09     12.93 o 
  -2   8   6      205.42      218.32     17.66 o 
  -1   8   6       98.71       99.11     12.04 o 
   0   8   6     1345.38     1250.21     70.91 o 
   1   8   6       32.16       41.89     11.10 o 
   2   8   6      137.50      118.78     15.39 o 
   3   8   6       33.94       50.30     10.97 o 
   4   8   6       83.09       66.88     13.11 o 
  -6   9   6       14.89       12.98      4.42 o 
  -5   9   6      156.80      159.36     12.46 o 
  -4   9   6       27.57       42.15      7.62 o 
  -3   9   6      322.07      355.85     61.13 o 
  -2   9   6      307.10      330.88     21.75 o 
  -1   9   6      557.46      619.83     37.44 o 
   0   9   6       77.81       64.61     10.64 o 
   1   9   6      126.08      134.34     11.62 o 
   2   9   6      121.69      110.22     15.78 o 
  -4  10   6      336.46      408.01     36.45 o 
  -3  10   6      199.79      228.60     16.84 o 
  -2  10   6      116.13      129.43     11.73 o 
  -1  10   6       16.54       20.36      6.89 o 
   0  10   6        8.57       21.47      5.35 o 
   1  10   6       50.06       36.52      9.90 o 
   0 -11   7       24.81       34.91      7.62 o 
   1 -11   7       89.23       83.60     11.10 o 
   2 -11   7      129.39      148.48     11.47 o 
  -3 -10   7       77.36       80.12     12.98 o 
  -2 -10   7       82.76       96.98     13.24 o 
  -1 -10   7       76.99       75.31     10.97 o 
   0 -10   7       70.32       59.66      9.10 o 
   1 -10   7      713.65      700.92     56.31 o 
   2 -10   7      154.41      167.96     14.84 o 
   3 -10   7       80.99       84.54     12.18 o 
   4 -10   7      275.80      298.16     27.43 o 
  -4  -9   7       30.89       36.92      9.77 o 
  -3  -9   7       22.99       31.43      8.30 o 
  -2  -9   7      215.44      226.06     22.07 o 
  -1  -9   7      185.98      168.14     17.12 o 
   0  -9   7      211.20      190.88     18.19 o 
   1  -9   7       32.51       35.18      6.29 o 
   2  -9   7      468.30      468.59     26.95 o 
   3  -9   7        0.85        2.70      2.41 o 
   4  -9   7       31.95       34.78      8.16 o 
   5  -9   7      312.53      289.46     26.88 o 
  -5  -8   7       98.86       94.43     14.58 o 
  -4  -8   7       60.07       74.77     12.04 o 
  -3  -8   7       16.38       16.19      5.75 o 
  -2  -8   7      274.11      265.25     24.48 o 
  -1  -8   7        8.06        9.63      4.01 o 
   0  -8   7       19.71       27.69      5.62 o 
   1  -8   7       61.90       49.22      6.82 o 
   2  -8   7       60.41       55.37      8.56 o 
   3  -8   7       90.56       88.65      7.10 o 
   4  -8   7        5.67        1.07      4.01 o 
   5  -8   7       10.98       11.37      5.48 o 
   6  -8   7      109.18      101.13     14.58 o 
  -6  -7   7       25.94       21.40      7.49 o 
  -4  -7   7      474.11      505.35     43.33 o 
  -3  -7   7      129.93      136.84     15.12 o 
  -2  -7   7       38.11       49.49      8.03 o 
  -1  -7   7      278.57      298.69     25.82 o 
   0  -7   7      667.95      547.36     43.88 o 
   1  -7   7      317.06      325.58     26.88 o 
   2  -7   7       54.63       50.03      7.76 o 
   3  -7   7        1.23        4.48      2.68 o 
   4  -7   7      210.12      213.75     19.93 o 
   5  -7   7       52.95       43.47      8.83 o 
   6  -7   7      190.85      188.47     20.07 o 
  -6  -6   7       81.41       91.30      9.98 o 
  -5  -6   7      136.82      134.82     28.56 o 
  -4  -6   7      709.48      647.03     37.83 o 
  -3  -6   7      222.02      266.95     17.25 o 
  -2  -6   7       93.13      103.80     11.63 o 
  -1  -6   7       92.95       97.64     10.57 o 
   0  -6   7     1690.66     1840.57    139.92 o 
   1  -6   7        3.45        2.27      2.27 o 
   2  -6   7      871.00      844.93     45.29 o 
   3  -6   7       71.30       72.14     15.18 o 
   4  -6   7      356.41      329.31     18.89 o 
   5  -6   7      110.79      117.85     13.78 o 
  -7  -5   7      146.34      149.82     19.53 o 
  -6  -5   7      267.13      257.18     18.02 o 
  -5  -5   7      303.29      288.28     19.19 o 
  -4  -5   7        3.02        0.81      2.61 o 
  -3  -5   7      319.38      284.07     27.75 o 
  -2  -5   7      627.72      626.03     53.64 o 
  -1  -5   7      216.83      173.02     10.97 o 
   0  -5   7      312.49      335.20     27.43 o 
   1  -5   7     1022.26     1060.74     81.19 o 
   2  -5   7      264.37      275.25     15.89 o 
   3  -5   7      124.36      121.85      8.11 o 
   4  -5   7      542.31      539.44     29.26 o 
   5  -5   7       80.18       73.85      6.13 o 
   6  -5   7        0.78        3.61      2.94 o 
   7  -5   7       30.28       22.61      5.75 o 
  -7  -4   7      231.78      225.39     24.34 o 
  -6  -4   7       39.15       36.37      5.69 o 
  -5  -4   7      243.99      261.69     38.32 o 
  -4  -4   7       33.59       44.91      5.67 o 
  -3  -4   7      172.91      176.46     18.93 o 
  -2  -4   7      144.81      131.76      9.18 o 
  -1  -4   7      536.50      537.43     30.03 o 
   0  -4   7       79.72      118.43      7.63 o 
   1  -4   7      709.14      720.77     49.70 o 
   2  -4   7      415.37      468.79     20.85 o 
   3  -4   7      567.21      599.85     31.97 o 
   4  -4   7      125.17      116.06     11.30 o 
   5  -4   7      564.87      577.12     31.73 o 
   6  -4   7       43.58       44.81      6.82 o 
   7  -4   7      161.77      165.06     16.72 o 
  -8  -3   7       27.90       20.87      8.69 o 
  -7  -3   7      195.72      165.60     19.53 o 
  -6  -3   7       58.67       46.54      9.50 o 
  -5  -3   7      342.46      325.20     20.47 o 
  -4  -3   7      485.30      494.05     28.94 o 
  -3  -3   7       73.05       71.62      6.33 o 
  -2  -3   7      725.08      718.23     39.86 o 
  -1  -3   7        1.49        2.89      1.60 o 
   0  -3   7      187.39      180.22     10.69 o 
   1  -3   7     2401.95     2518.79    109.08 o 
   2  -3   7      376.47      382.63     17.12 o 
   3  -3   7      145.39      171.59     10.40 o 
   4  -3   7      629.86      659.48     35.66 o 
   5  -3   7      160.83      157.44     14.71 o 
   6  -3   7      457.43      438.87     36.65 o 
   7  -3   7       26.74       35.85      7.76 o 
   8  -3   7      203.12      192.48     20.87 o 
  -8  -2   7      117.72      136.04     18.33 o 
  -7  -2   7       14.62       17.92      6.56 o 
  -6  -2   7       40.80       55.51      9.77 o 
  -5  -2   7     1151.90     1088.10    173.96 o 
  -4  -2   7      525.20      511.37     29.60 o 
  -3  -2   7       20.17       17.46      3.08 o 
  -2  -2   7      541.71      589.78     32.82 o 
  -1  -2   7     5580.52     6833.39    360.42 o 
   0  -2   7        1.40       12.23     10.83 o 
   1  -2   7      290.16      237.58     11.01 o 
   2  -2   7     1100.02     1151.32     49.59 o 
   3  -2   7        1.92        2.65      1.51 o 
   4  -2   7      708.79      785.86     61.26 o 
   5  -2   7      348.99      355.14     29.96 o 
   6  -2   7       47.94       53.24      8.42 o 
   7  -2   7      678.37      724.73     59.66 o 
   8  -2   7       31.05       33.71      8.83 o 
  -8  -1   7       94.10       83.87     13.51 o 
  -7  -1   7      124.79      102.87     14.04 o 
  -6  -1   7      270.26      234.35     22.47 o 
  -5  -1   7        3.42        3.56      2.15 o 
  -4  -1   7     1056.93      980.91     54.15 o 
  -3  -1   7      291.19      322.06     19.10 o 
  -2  -1   7       86.95       87.94     13.31 o 
  -1  -1   7     1623.57     1567.35    116.77 o 
   0  -1   7       93.77      107.37     22.41 o 
   1  -1   7      297.98      287.16     13.07 o 
   2  -1   7      388.95      352.52     16.00 o 
   3  -1   7      736.78      700.09     30.74 o 
   4  -1   7      162.00      176.43     16.45 o 
   5  -1   7      995.46      896.61     70.76 o 
   6  -1   7       29.57       32.91      7.09 o 
   7  -1   7      117.99      104.87     14.18 o 
   8  -1   7       60.79       69.15     12.98 o 
  -8   0   7      225.10      234.21     24.34 o 
  -7   0   7      373.14      374.67     33.58 o 
  -6   0   7       52.02       62.87      9.77 o 
  -5   0   7      640.62      683.64     38.54 o 
  -4   0   7      176.37      166.35     21.33 o 
  -3   0   7      464.03      429.96     29.16 o 
  -2   0   7       96.97       96.78     13.44 o 
  -1   0   7       22.88       15.07      2.27 o 
   0   0   7      502.15      524.89     28.94 o 
   1   0   7      577.42      573.27     25.11 o 
   2   0   7      862.40      863.47     37.44 o 
   3   0   7      591.99      596.36     33.34 o 
   4   0   7      253.49      261.11     23.14 o 
   5   0   7      103.45      118.11     13.37 o 
   6   0   7        3.92       -1.47      3.48 o 
   7   0   7       42.03       42.14      9.77 o 
  -8   1   7      271.59      227.26     23.01 o 
  -7   1   7     1149.87      959.47     76.91 o 
  -6   1   7      267.26      207.74     20.07 o 
  -5   1   7      306.87      317.95     27.69 o 
  -4   1   7     1744.53     1738.82     93.07 o 
  -3   1   7      215.48      236.22     20.20 o 
  -2   1   7     1714.22     1789.14     95.82 o 
  -1   1   7       51.47       35.72      3.36 o 
   0   1   7      880.73      917.90     47.60 o 
   1   1   7     1259.14     1105.41     60.02 o 
   2   1   7      807.03      923.92     81.47 o 
   3   1   7       33.68       34.60      4.20 o 
   4   1   7      105.96      112.76     12.57 o 
   5   1   7       12.07        7.62      4.15 o 
   6   1   7      117.92       95.64     13.24 o 
   7   1   7       19.10       10.30      6.42 o 
  -8   2   7      232.24      212.15     21.67 o 
  -7   2   7       69.30       82.53     11.37 o 
  -6   2   7     1175.22     1077.59     84.80 o 
  -5   2   7        5.13        6.95      3.35 o 
  -4   2   7      781.22      772.99     42.42 o 
  -3   2   7       73.05       69.30      5.37 o 
  -2   2   7       69.60       73.23      5.39 o 
  -1   2   7     2113.02     2139.95    114.07 o 
   0   2   7       62.56       52.73      6.69 o 
   1   2   7      166.38      130.41     17.25 o 
   2   2   7     1382.79     1386.10    131.15 o 
   3   2   7        6.77        7.37      2.40 o 
   4   2   7       82.36       83.31      7.47 o 
   5   2   7       22.66       23.28      6.82 o 
   6   2   7      272.49      242.78     25.28 o 
   7   2   7      105.29      152.89     20.46 o 
  -8   3   7       55.87       37.45      8.16 o 
  -7   3   7       94.40       77.18     10.57 o 
  -6   3   7       20.19       15.51      4.68 o 
  -5   3   7      343.05      338.02     28.49 o 
  -4   3   7       10.62       12.71      3.88 o 
  -3   3   7      326.57      352.31     20.14 o 
  -2   3   7      147.89      165.17      8.61 o 
  -1   3   7      423.10      389.65     18.35 o 
   0   3   7      288.42      290.35     15.81 o 
   1   3   7      498.94      527.43     24.51 o 
   2   3   7       18.26       11.86      2.00 o 
   3   3   7      162.95      167.36     11.82 o 
   4   3   7      229.84      237.96     16.03 o 
   5   3   7      463.69      428.18     38.39 o 
   6   3   7       79.04       79.99     14.18 o 
   7   3   7      140.70      179.25     22.74 o 
  -8   4   7        0.84       -0.40      4.01 o 
  -7   4   7       58.47       51.77      8.30 o 
  -6   4   7        7.53        3.21      3.21 o 
  -5   4   7       58.06       62.20      8.03 o 
  -4   4   7      232.03      226.54     14.56 o 
  -3   4   7        4.84        2.41      1.78 o 
  -2   4   7      114.38      112.51      6.40 o 
  -1   4   7      391.04      382.44     22.04 o 
   0   4   7      143.00      147.02      8.08 o 
   1   4   7       41.81       55.50      4.95 o 
   2   4   7      812.51      853.05     39.36 o 
   3   4   7       37.18       45.53      5.88 o 
   4   4   7      239.06      238.43     16.59 o 
   5   4   7       48.55       54.57     11.24 o 
   6   4   7       17.66       14.98      8.16 o 
  -8   5   7       37.46       45.35      8.56 o 
  -7   5   7       65.80       74.64      9.90 o 
  -6   5   7        4.75        1.07      3.08 o 
  -5   5   7       63.69       56.51      6.49 o 
  -4   5   7       60.52       58.38      9.10 o 
  -3   5   7       89.43       81.48      9.03 o 
  -2   5   7      198.95      199.69     13.02 o 
  -1   5   7        1.53        3.50      4.52 o 
   0   5   7      583.69      578.34     33.38 o 
   1   5   7      336.41      349.39     17.35 o 
   2   5   7      204.08      205.58     11.30 o 
   3   5   7      255.06      248.19     17.07 o 
   4   5   7      128.85      149.89     12.52 o 
   5   5   7       13.19       18.99      8.56 o 
   6   5   7       11.75        8.83      8.56 o 
  -8   6   7       32.39       33.17      7.49 o 
  -7   6   7      241.71      231.14     21.54 o 
  -6   6   7       52.27       66.54     19.40 o 
  -5   6   7      129.12      128.46     22.14 o 
  -4   6   7      422.85      405.98     24.48 o 
  -3   6   7        2.90        3.04      2.23 o 
  -2   6   7      223.57      221.25     14.48 o 
  -1   6   7      871.26      876.06     49.68 o 
   0   6   7       37.38       32.94      4.63 o 
   1   6   7     1926.64     1852.13     83.30 o 
   2   6   7      130.39      124.89     10.64 o 
   3   6   7       95.88      115.67     10.82 o 
   4   6   7       66.08       68.85      8.76 o 
   5   6   7      216.77      237.42     27.29 o 
  -7   7   7      379.05      413.19     34.78 o 
  -6   7   7      201.73      196.96     14.05 o 
  -5   7   7      116.41      129.89     10.19 o 
  -4   7   7      117.65      110.24      9.63 o 
  -3   7   7      192.99      168.38     12.09 o 
  -2   7   7        2.09        4.86      2.70 o 
  -1   7   7      622.04      633.43     37.15 o 
   0   7   7      452.65      453.27     27.56 o 
   1   7   7        0.96        1.83      2.50 o 
   2   7   7      432.72      390.59     35.18 o 
   3   7   7        0.95        4.28      4.95 o 
   4   7   7      114.91      121.45     16.72 o 
  -6   8   7       62.65       56.45      6.68 o 
  -5   8   7      143.53      151.37     11.79 o 
  -4   8   7       23.63       32.28      6.49 o 
  -3   8   7      147.58      126.52     10.43 o 
  -2   8   7      508.75      490.05     29.87 o 
  -1   8   7      233.68      247.31     16.84 o 
   0   8   7       27.41       34.52      5.56 o 
   1   8   7       58.91       62.39      7.25 o 
   2   8   7      125.14      159.71     18.99 o 
   3   8   7       13.17       10.30      5.75 o 
  -5   9   7       40.19       33.27      5.65 o 
  -4   9   7      756.93      739.05     43.52 o 
  -3   9   7      119.16      129.05     11.27 o 
  -2   9   7      174.79      177.31     14.11 o 
  -1   9   7      387.20      369.98     24.05 o 
   0   9   7      115.09      134.63     17.99 o 
   1   9   7       80.00       90.32     11.17 o 
   2   9   7       61.03       53.90     12.04 o 
  -4  10   7      146.84      126.17     11.57 o 
  -3  10   7       90.09       95.13      9.92 o 
  -2  10   7       67.50       73.58      8.74 o 
  -1  10   7       79.07       83.70      9.45 o 
   0  10   7      165.19      170.00     14.28 o 
   1 -11   8       68.96       69.82     10.16 o 
  -2 -10   8       52.23       66.75     10.97 o 
  -1 -10   8       61.12       54.71      9.63 o 
   0 -10   8       65.18       52.43      8.96 o 
   1 -10   8      134.72      153.42     15.92 o 
   2 -10   8       60.60       64.40     13.24 o 
   3 -10   8       92.05       86.68     12.71 o 
   4 -10   8      146.87      155.83     17.92 o 
  -4  -9   8       10.30        0.94      5.48 o 
  -3  -9   8      258.37      239.03     23.81 o 
  -2  -9   8      231.26      226.20     22.20 o 
  -1  -9   8      121.33      130.81     14.71 o 
   0  -9   8      420.66      448.23     37.59 o 
   1  -9   8       41.53       37.73      6.69 o 
   2  -9   8      168.98      162.31     12.18 o 
   3  -9   8        8.73       13.90      3.37 o 
   4  -9   8        9.32        8.42      5.48 o 
   5  -9   8       85.86       64.87     11.24 o 
  -5  -8   8       56.37       59.25     12.31 o 
  -4  -8   8      122.20      109.68     14.71 o 
  -3  -8   8       54.11       44.41      8.69 o 
  -2  -8   8      451.22      442.36     37.85 o 
  -1  -8   8       17.22        9.50      4.28 o 
   0  -8   8        8.22       12.57      4.28 o 
   1  -8   8     1108.83     1071.84     83.20 o 
   2  -8   8      203.21      193.08     12.61 o 
   3  -8   8        1.24        1.36      2.05 o 
   4  -8   8        1.06       -0.14      3.48 o 
   5  -8   8       57.74       61.66     10.83 o 
   6  -8   8       15.52       15.65      7.36 o 
  -6  -7   8       46.39       51.50     11.24 o 
  -5  -7   8       51.00       56.31     10.97 o 
  -4  -7   8       45.92       41.47      8.83 o 
  -3  -7   8       14.01        7.49      4.82 o 
  -2  -7   8        3.25        3.61      3.48 o 
  -1  -7   8      423.49      377.47     31.97 o 
   0  -7   8       74.61       43.60      6.82 o 
   1  -7   8        2.22       -1.33      2.41 o 
   2  -7   8      203.95      207.28     26.22 o 
   3  -7   8        2.46        4.43      1.88 o 
   4  -7   8      347.19      345.11     29.43 o 
   5  -7   8      476.14      430.32     36.12 o 
   6  -7   8      103.98       97.25     13.92 o 
  -6  -6   8       14.83       17.98      5.06 o 
  -5  -6   8      251.43      272.45     26.88 o 
  -4  -6   8        3.20        2.68      3.88 o 
  -3  -6   8      316.02      341.50     30.23 o 
  -2  -6   8      465.47      339.49     29.43 o 
  -1  -6   8       33.81       37.99      6.42 o 
   0  -6   8      283.93      302.03     25.69 o 
   1  -6   8        2.46        0.94      2.41 o 
   2  -6   8      488.10      436.80     24.50 o 
   3  -6   8      131.41      135.25      9.16 o 
   4  -6   8      366.67      362.25     20.84 o 
   5  -6   8      116.02      111.35      8.18 o 
   6  -6   8       66.79       70.23     11.51 o 
  -7  -5   8       68.82       52.71     11.63 o 
  -6  -5   8      128.92      116.72     10.73 o 
  -5  -5   8      373.53      351.31     23.81 o 
  -4  -5   8     1726.53     1551.72     85.41 o 
  -3  -5   8      138.28      123.45      9.69 o 
  -2  -5   8     1366.06     1295.97     70.75 o 
  -1  -5   8      726.90      683.81     83.54 o 
   0  -5   8       38.48       31.84      5.35 o 
   1  -5   8      708.68      639.52     49.89 o 
   2  -5   8      521.36      527.17     28.65 o 
   3  -5   8      215.01      187.06     11.55 o 
   4  -5   8       32.32       34.15      3.81 o 
   5  -5   8      125.78      118.72      8.61 o 
   6  -5   8       66.71       83.33      9.50 o 
   7  -5   8      141.68      148.34     15.25 o 
  -7  -4   8      293.78      289.60     29.02 o 
  -6  -4   8      112.70       92.95      9.02 o 
  -5  -4   8      233.61      215.09     23.54 o 
  -4  -4   8     1194.20     1087.88     60.72 o 
  -3  -4   8      316.57      329.99     33.03 o 
  -2  -4   8      361.49      353.54     20.90 o 
  -1  -4   8      350.91      343.01     19.95 o 
   0  -4   8     3229.54     3345.27    177.63 o 
   1  -4   8      770.84      751.15     40.67 o 
   2  -4   8      239.85      238.69     13.99 o 
   3  -4   8      610.05      624.90     33.95 o 
   4  -4   8      319.62      280.47     27.62 o 
   5  -4   8      349.92      335.03     23.01 o 
   6  -4   8      116.76      118.38     12.57 o 
   7  -4   8      140.72      160.38     16.72 o 
  -8  -3   8        6.05        5.62      6.82 o 
  -7  -3   8       92.97      119.05     16.19 o 
  -6  -3   8       57.38       54.04      9.90 o 
  -5  -3   8      176.10      201.90     17.12 o 
  -4  -3   8       58.17       50.53      5.70 o 
  -3  -3   8      263.45      273.75     16.93 o 
  -2  -3   8      724.68      766.69     42.38 o 
  -1  -3   8     1852.89     2073.90    110.90 o 
   0  -3   8      116.31      103.77      6.88 o 
   1  -3   8     1996.84     2374.28    178.97 o 
   2  -3   8      438.08      426.86     21.13 o 
   3  -3   8       55.08       53.97      4.58 o 
   4  -3   8     1243.53     1190.79     63.14 o 
   5  -3   8        1.57        4.95      2.94 o 
   6  -3   8      243.40      221.11     20.46 o 
   7  -3   8       57.32       54.31      9.10 o 
  -8  -2   8      173.54      153.70     19.53 o 
  -7  -2   8       68.84       80.53     12.71 o 
  -6  -2   8       78.70       82.53     11.77 o 
  -5  -2   8       10.40       11.86      3.44 o 
  -4  -2   8      350.29      365.54     39.33 o 
  -3  -2   8      359.27      357.43     21.24 o 
  -2  -2   8      464.44      506.61     50.09 o 
  -1  -2   8        1.45        7.82      1.92 o 
   0  -2   8        1.45        2.79      1.37 o 
   1  -2   8       97.76      140.84      7.02 o 
   2  -2   8      285.91      288.63     16.31 o 
   3  -2   8       76.03       95.12      6.80 o 
   4  -2   8      211.51      219.50     19.40 o 
   5  -2   8      179.52      173.36     16.72 o 
   6  -2   8       11.04       16.72      5.35 o 
   7  -2   8      265.54      274.88     26.08 o 
  -8  -1   8       60.16       77.71     13.24 o 
  -7  -1   8       47.44       56.18     10.30 o 
  -6  -1   8      279.10      250.40     23.94 o 
  -5  -1   8     1271.56     1394.18     76.47 o 
  -4  -1   8      277.62      331.55     20.14 o 
  -3  -1   8      425.91      398.03     52.43 o 
  -2  -1   8      604.22      611.20     34.15 o 
  -1  -1   8     1164.43     1427.72     76.66 o 
   0  -1   8      777.37      963.17     52.07 o 
   1  -1   8       53.34       50.96      4.70 o 
   2  -1   8        5.40       11.55      1.69 o 
   3  -1   8      131.94      154.07      9.83 o 
   4  -1   8       76.81       71.70      8.96 o 
   5  -1   8      599.31      599.79     48.83 o 
   6  -1   8      132.58      147.14     16.05 o 
   7  -1   8       92.88       86.27     12.84 o 
  -8   0   8      174.45      171.62     19.93 o 
  -7   0   8      406.94      375.61     33.84 o 
  -6   0   8        7.99       11.24      5.09 o 
  -5   0   8     3156.12     3290.50    176.16 o 
  -4   0   8      181.12      122.00     12.18 o 
  -3   0   8      229.52      158.77     14.84 o 
  -2   0   8      194.09      168.41     10.73 o 
  -1   0   8     2150.14     2416.42    147.94 o 
   0   0   8       14.14       25.04      6.22 o 
   1   0   8     1344.40     1345.29     57.68 o 
   2   0   8      299.04      306.09     14.20 o 
   3   0   8      404.11      406.06     38.05 o 
   4   0   8      434.33      473.39     39.33 o 
   5   0   8      149.11      158.91     16.72 o 
   6   0   8        6.85       13.92      5.62 o 
   7   0   8       24.30       26.08      8.03 o 
  -8   1   8       56.93       59.13     11.10 o 
  -7   1   8      518.83      463.09     40.13 o 
  -6   1   8      334.74      307.92     27.96 o 
  -5   1   8        6.60        3.21      3.35 o 
  -4   1   8     1710.75     1781.11     95.95 o 
  -3   1   8        1.39        2.45      1.63 o 
  -2   1   8     1662.41     1850.65     99.17 o 
  -1   1   8     1683.39     1814.20     97.14 o 
   0   1   8       87.68       88.53      5.59 o 
   1   1   8     1365.77     1376.66     74.44 o 
   2   1   8      717.88      631.95     35.52 o 
   3   1   8       22.25       20.79      3.50 o 
   4   1   8      225.85      209.21     20.07 o 
   5   1   8        1.83        1.07      3.21 o 
   6   1   8       23.00       36.25      8.42 o 
   7   1   8        6.63       -4.01      4.01 o 
  -8   2   8      373.47      354.21     32.64 o 
  -7   2   8       19.53       19.40      6.15 o 
  -6   2   8       81.85       85.48     10.83 o 
  -5   2   8       52.90       59.79      8.30 o 
  -4   2   8      359.23      362.46     21.03 o 
  -3   2   8      285.15      276.13     16.40 o 
  -2   2   8       20.39       10.47      2.41 o 
  -1   2   8      752.40      767.55     42.09 o 
   0   2   8      297.88      296.81     17.49 o 
   1   2   8      345.99      369.61     33.97 o 
   2   2   8      203.97      195.29     12.86 o 
   3   2   8       81.23       81.19      7.19 o 
   4   2   8      203.47      210.40     20.60 o 
   5   2   8      193.41      206.27     21.13 o 
   6   2   8       28.86       22.74      7.49 o 
   7   2   8      194.44      218.70     25.28 o 
  -8   3   8       51.76       53.51      9.63 o 
  -7   3   8      181.27      173.49     17.66 o 
  -6   3   8        8.54        9.90      4.28 o 
  -5   3   8      286.69      294.41     25.55 o 
  -4   3   8      108.18      108.61     11.51 o 
  -3   3   8       62.27       58.37      4.86 o 
  -2   3   8      289.72      279.76     11.28 o 
  -1   3   8      169.86      157.39      8.43 o 
   0   3   8       47.13       38.46      3.37 o 
   1   3   8      539.95      509.21     31.97 o 
   2   3   8      798.34      849.94     47.76 o 
   3   3   8      254.92      227.02     18.66 o 
   4   3   8       96.38       85.36      8.20 o 
   5   3   8      539.44      496.26     43.74 o 
   6   3   8       14.81        8.56      6.69 o 
  -8   4   8       13.47       19.26      6.56 o 
  -7   4   8       94.09       77.71     10.43 o 
  -6   4   8      224.90      196.89     18.72 o 
  -5   4   8       78.84       75.85      9.50 o 
  -4   4   8      205.14      208.67     18.60 o 
  -3   4   8       55.14       47.69      4.89 o 
  -2   4   8       68.23       55.32      6.01 o 
  -1   4   8      179.91      170.49      9.11 o 
   0   4   8      184.12      172.77     10.86 o 
   1   4   8       59.35       65.63      4.92 o 
   2   4   8      708.70      742.30     40.63 o 
   3   4   8       75.36       84.18     10.03 o 
   4   4   8      292.36      266.22     21.47 o 
   5   4   8       76.80      109.96     16.05 o 
   6   4   8      335.25      273.68     29.70 o 
  -8   5   8       73.72       75.85     10.83 o 
  -7   5   8      119.94      102.33     12.31 o 
  -6   5   8       50.23       58.86      8.56 o 
  -5   5   8      186.79      194.49     17.79 o 
  -4   5   8      339.97      349.57     23.61 o 
  -3   5   8       16.55       21.51      3.46 o 
  -2   5   8      749.31      737.93     41.92 o 
  -1   5   8        8.42        6.50      1.98 o 
   0   5   8       70.87       75.86      5.93 o 
   1   5   8      196.92      202.88     11.11 o 
   2   5   8       27.30       39.08      8.69 o 
   3   5   8      124.35      149.56     12.16 o 
   4   5   8      122.91      133.20     11.95 o 
   5   5   8      356.49      383.63     37.05 o 
  -7   6   8      185.66      194.09     18.72 o 
  -6   6   8      206.66      225.12     20.60 o 
  -5   6   8       99.37      121.42      9.71 o 
  -4   6   8      693.18      722.69     51.90 o 
  -3   6   8       48.94       55.01      5.81 o 
  -2   6   8       43.24       46.00      5.62 o 
  -1   6   8      924.34      943.21     53.46 o 
   0   6   8       16.25       20.94      3.93 o 
   1   6   8       76.47       72.50      5.96 o 
   2   6   8      365.84      342.25     22.22 o 
   3   6   8      112.79      109.52     10.51 o 
   4   6   8      226.43      226.01     22.00 o 
   5   6   8        0.76        2.27      6.95 o 
  -7   7   8      350.32      301.77     26.75 o 
  -6   7   8      191.63      205.76     14.83 o 
  -5   7   8      398.37      347.37     56.05 o 
  -4   7   8       13.11       22.76      4.18 o 
  -3   7   8      859.24      833.20     47.69 o 
  -2   7   8       73.99       77.79      7.50 o 
  -1   7   8      233.88      145.26     15.92 o 
   0   7   8      485.34      466.51     28.28 o 
   1   7   8      395.29      331.90     21.36 o 
   2   7   8      380.44      365.57     33.58 o 
   3   7   8       17.27       11.77      6.42 o 
   4   7   8       33.48       22.20      8.56 o 
  -6   8   8        6.23        8.45      3.88 o 
  -5   8   8      141.47      139.40     11.31 o 
  -4   8   8      245.66      231.08     15.96 o 
  -3   8   8        3.17        3.67      3.05 o 
  -2   8   8      462.00      442.55     27.43 o 
  -1   8   8      223.10      203.92     25.62 o 
   0   8   8      237.39      269.37     18.46 o 
   1   8   8      300.27      311.09     20.71 o 
   2   8   8       83.81       58.86     11.24 o 
   3   8   8       25.41       37.73     10.03 o 
  -5   9   8        5.94        6.33      3.63 o 
  -4   9   8       58.51       51.21      8.96 o 
  -3   9   8       31.27       32.72      5.94 o 
  -2   9   8       86.68       86.14      9.02 o 
  -1   9   8       70.83       69.02      8.07 o 
   0   9   8       63.06       64.98      8.18 o 
   1   9   8       19.46       41.33     10.30 o 
   2   9   8       35.25       23.28      7.89 o 
  -3  10   8       22.31       23.52      5.51 o 
  -2  10   8       13.67       15.35      4.63 o 
  -1  10   8      125.88      118.46     11.49 o 
  -2 -10   9        9.43       11.37      5.48 o 
  -1 -10   9       43.70       55.64      9.77 o 
   0 -10   9       42.26       51.90      9.10 o 
   1 -10   9      263.62      215.89     20.73 o 
   2 -10   9      483.47      524.70     30.59 o 
   3 -10   9      179.66      164.39     18.60 o 
   4 -10   9      120.75      126.41     16.19 o 
  -4  -9   9        7.56        9.23      6.82 o 
  -3  -9   9        2.84       -0.67      5.35 o 
  -2  -9   9       68.77       55.92     10.03 o 
  -1  -9   9       76.39       84.27     11.37 o 
   0  -9   9      415.46      423.09     35.98 o 
   1  -9   9      182.31      179.37     17.52 o 
   2  -9   9       14.60       19.92      7.16 o 
   3  -9   9       32.74       38.91      4.87 o 
   4  -9   9       20.78       22.61      7.22 o 
   5  -9   9        4.20        9.63      6.15 o 
  -5  -8   9       32.98       26.75      8.69 o 
  -4  -8   9      248.81      214.42     23.01 o 
  -3  -8   9        3.39       -0.40      3.48 o 
  -2  -8   9      359.19      310.59     28.23 o 
  -1  -8   9      156.93      164.93     16.72 o 
   0  -8   9        1.05        4.15      3.48 o 
   1  -8   9        2.15        6.02      3.88 o 
   2  -8   9       50.70       50.23      5.56 o 
   3  -8   9        8.35        5.11      2.43 o 
   4  -8   9        4.09        2.27      4.01 o 
   5  -8   9       13.33        8.16      5.89 o 
  -6  -7   9       69.90       82.66     13.78 o 
  -5  -7   9       92.90       80.39     13.11 o 
  -4  -7   9        7.00        7.89      5.21 o 
  -3  -7   9     1154.12     1174.70     93.10 o 
  -2  -7   9        4.02        1.20      3.48 o 
  -1  -7   9      312.36      315.28     27.69 o 
   0  -7   9       77.84       90.29     10.71 o 
   1  -7   9       57.16       63.27      8.30 o 
   2  -7   9       80.45       75.21      6.49 o 
   3  -7   9       32.71       32.15      4.00 o 
   4  -7   9      205.10      195.43     12.64 o 
   5  -7   9        0.97        9.23      5.35 o 
   6  -7   9       22.43       24.48      7.89 o 
  -6  -6   9        2.24        4.68      4.55 o 
  -5  -6   9      342.84      309.66     29.16 o 
  -4  -6   9       33.80       41.86      8.56 o 
  -3  -6   9      331.68      247.72     23.54 o 
  -2  -6   9     1209.35     1348.46    105.14 o 
  -1  -6   9       94.55       91.63     11.10 o 
   0  -6   9      620.92      750.40     59.39 o 
   1  -6   9     2171.77     2215.10    167.87 o 
   2  -6   9      172.67      156.97     10.23 o 
   3  -6   9      282.11      263.76     15.93 o 
   4  -6   9      201.33      201.18     12.66 o 
   5  -6   9      332.57      310.57     18.64 o 
   6  -6   9       91.04      103.40     14.04 o 
  -7  -5   9       20.05        8.96      5.75 o 
  -6  -5   9      103.41      102.42     10.01 o 
  -5  -5   9      204.04      183.18     41.74 o 
  -4  -5   9      382.50      406.58     29.36 o 
  -3  -5   9        1.69        2.51      2.50 o 
  -2  -5   9      984.60      916.42     50.88 o 
  -1  -5   9      636.38      662.66     52.97 o 
   0  -5   9      617.22      569.02     45.35 o 
   1  -5   9      450.14      479.67     38.12 o 
   2  -5   9      432.06      431.17     24.17 o 
   3  -5   9      178.16      187.41     11.75 o 
   4  -5   9      687.30      678.44     37.22 o 
   5  -5   9      329.19      336.76     21.74 o 
   6  -5   9       86.16       96.98     10.83 o 
   7  -5   9      232.91      258.96     23.54 o 
  -7  -4   9      103.42       99.39     15.12 o 
  -6  -4   9      151.61      121.12     10.63 o 
  -5  -4   9      257.12      293.63     23.34 o 
  -4  -4   9       14.39       19.80      4.01 o 
  -3  -4   9      165.07      180.59     12.34 o 
  -2  -4   9      542.77      563.69     31.96 o 
  -1  -4   9      321.65      334.12     19.48 o 
   0  -4   9      123.56      137.68      8.83 o 
   1  -4   9     1170.35     1285.99     98.19 o 
   2  -4   9      165.91      149.73      9.59 o 
   3  -4   9      525.41      542.29     35.32 o 
   4  -4   9      210.14      212.18     13.18 o 
   5  -4   9      284.16      276.11     16.97 o 
   6  -4   9       67.48       71.43      9.36 o 
   7  -4   9       94.43       97.38     12.18 o 
  -8  -3   9      507.31      410.65     38.92 o 
  -7  -3   9       25.17       25.82      7.76 o 
  -6  -3   9        1.57        6.69      4.82 o 
  -5  -3   9      136.70      149.96     11.58 o 
  -4  -3   9     1464.73     1393.95    239.71 o 
  -3  -3   9       67.97       79.93      6.95 o 
  -2  -3   9      308.58      291.43     25.08 o 
  -1  -3   9     2323.02     2302.23    207.60 o 
   0  -3   9        2.45        1.37      1.37 o 
   1  -3   9      669.48      600.05     47.09 o 
   2  -3   9      441.27      436.99     24.02 o 
   3  -3   9        1.86        2.41      1.70 o 
   4  -3   9       25.27       32.93      9.03 o 
   5  -3   9       31.39       27.69      5.48 o 
   6  -3   9       19.85       31.03      6.69 o 
   7  -3   9       64.06       59.13      9.63 o 
  -8  -2   9        1.29        3.08      5.62 o 
  -7  -2   9       96.31       98.85     14.18 o 
  -6  -2   9       88.28      107.81     14.18 o 
  -5  -2   9      262.70      232.13     33.44 o 
  -4  -2   9     1071.35     1104.03     61.10 o 
  -3  -2   9      565.86      528.08     30.27 o 
  -2  -2   9     1259.93     1380.83     74.86 o 
  -1  -2   9        4.49        2.50      1.51 o 
   0  -2   9     3948.57     4121.80    218.39 o 
   1  -2   9      407.09      504.91     22.50 o 
   2  -2   9       14.62        8.20      1.43 o 
   3  -2   9      248.38      259.57     37.85 o 
   4  -2   9        1.14        2.80      2.80 o 
   5  -2   9       23.73       22.61      5.62 o 
   6  -2   9        0.72        1.61      3.74 o 
   7  -2   9      133.60      109.02     14.04 o 
  -8  -1   9       52.36       41.06     10.57 o 
  -7  -1   9       23.30       34.91      8.83 o 
  -6  -1   9       96.08       88.42     12.57 o 
  -5  -1   9      225.32      254.84     20.80 o 
  -4  -1   9       30.70       34.11      4.48 o 
  -3  -1   9       53.34       39.47      4.49 o 
  -2  -1   9      758.36      825.92     45.59 o 
  -1  -1   9      119.22      130.05      8.56 o 
   0  -1   9      259.74      323.90     18.67 o 
   1  -1   9       15.95       11.80      1.82 o 
   2  -1   9      178.84      200.55      9.80 o 
   3  -1   9      346.80      286.36     30.97 o 
   4  -1   9      229.98      195.42     18.33 o 
   5  -1   9      184.08      164.93     16.72 o 
   6  -1   9      184.27      208.00     20.73 o 
   7  -1   9      143.39      123.47     15.78 o 
  -8   0   9       15.27       14.98      6.95 o 
  -7   0   9      307.39      340.82     31.57 o 
  -6   0   9       35.98       33.03      7.76 o 
  -5   0   9        1.66        1.15      2.41 o 
  -4   0   9      278.72      279.62     17.21 o 
  -3   0   9      291.99      306.77     18.39 o 
  -2   0   9      367.99      341.28     19.91 o 
  -1   0   9       96.05      126.01      8.41 o 
   0   0   9        2.87        6.87      2.14 o 
   1   0   9     1301.97     1260.93     54.26 o 
   2   0   9      270.50      275.84     13.07 o 
   3   0   9      284.17      263.46     28.49 o 
   4   0   9      733.18      660.79     53.64 o 
   5   0   9      128.85      118.51     13.92 o 
   6   0   9       84.04       63.00     10.57 o 
   7   0   9        9.95       18.60      6.95 o 
  -8   1   9        2.60        9.77      6.15 o 
  -7   1   9       56.26       61.93     10.57 o 
  -6   1   9      259.70      266.46     24.75 o 
  -5   1   9      922.37      936.07     73.84 o 
  -4   1   9      473.88      502.75     28.90 o 
  -3   1   9      291.49      305.85     18.86 o 
  -2   1   9      928.82     1006.62     54.91 o 
  -1   1   9      546.06      511.22     28.66 o 
   0   1   9      189.65      175.99      8.37 o 
   1   1   9      960.13      950.71     52.16 o 
   2   1   9      739.07      819.59     45.44 o 
   3   1   9       20.99       32.05      4.35 o 
   4   1   9      534.19      523.68     43.88 o 
   5   1   9       14.66       16.05      5.62 o 
   6   1   9       67.63      103.40     14.04 o 
   7   1   9       53.71       56.45     11.51 o 
  -8   2   9      309.25      313.00     29.43 o 
  -7   2   9       27.73       28.90      7.09 o 
  -6   2   9      194.84      191.68     18.60 o 
  -5   2   9     1182.03     1152.76     90.02 o 
  -4   2   9      128.80      133.10      9.26 o 
  -3   2   9      414.98      371.93     38.12 o 
  -2   2   9      528.37      522.27     50.43 o 
  -1   2   9      541.28      519.14     33.64 o 
   0   2   9      595.96      543.08     30.69 o 
   1   2   9      341.43      297.51     21.74 o 
   2   2   9      784.43      801.37     63.21 o 
   3   2   9       43.68       56.39      6.10 o 
   4   2   9      249.95      201.45     20.20 o 
   5   2   9      377.06      390.85     35.18 o 
   6   2   9       34.85       76.91     13.24 o 
  -8   3   9       23.60       29.43      7.89 o 
  -7   3   9      147.60      149.94     16.31 o 
  -6   3   9        1.17        1.07      3.35 o 
  -5   3   9      182.21      176.43     16.99 o 
  -4   3   9      215.11      199.30     18.46 o 
  -3   3   9       68.13       57.13     13.11 o 
  -2   3   9      737.29      712.71     39.49 o 
  -1   3   9      741.94      759.03     42.04 o 
   0   3   9       32.43       23.62      3.54 o 
   1   3   9      796.25      786.74     44.26 o 
   2   3   9       27.17       18.83      3.78 o 
   3   3   9      349.40      377.75     23.41 o 
   4   3   9       75.35       82.13     12.04 o 
   5   3   9      152.16      145.80     17.92 o 
   6   3   9      154.39      157.84     20.33 o 
  -8   4   9       67.18       75.58     11.51 o 
  -7   4   9      144.41      134.16     14.98 o 
  -6   4   9       32.43       24.08      6.15 o 
  -5   4   9      323.21      303.50     26.49 o 
  -4   4   9      215.81      240.77     21.27 o 
  -3   4   9      352.64      369.58     30.63 o 
  -2   4   9      181.58      196.23     18.66 o 
  -1   4   9      228.76      249.42     12.79 o 
   0   4   9       36.83       33.86      3.58 o 
   1   4   9      215.65      235.25     12.40 o 
   2   4   9        2.13        3.75      2.70 o 
   3   4   9       14.32       14.50      3.91 o 
   4   4   9      165.24      195.83     21.40 o 
   5   4   9       66.82       77.58     13.78 o 
   6   4   9        2.40       -1.20      5.48 o 
  -8   5   9       87.99       84.27     11.90 o 
  -7   5   9      193.62      185.93     18.60 o 
  -6   5   9      261.33      238.23     21.93 o 
  -5   5   9      235.59      212.15     19.53 o 
  -4   5   9      748.73      740.88     42.66 o 
  -3   5   9        1.38        1.24      1.98 o 
  -2   5   9      591.29      619.59     51.90 o 
  -1   5   9       15.71       19.78      2.90 o 
   0   5   9        5.18        3.15      1.88 o 
   1   5   9       43.11       48.60      4.60 o 
   2   5   9      236.69      279.70     18.68 o 
   3   5   9       36.17       37.86      6.13 o 
   4   5   9      152.40      181.52     21.27 o 
   5   5   9       74.44       98.99     16.59 o 
  -7   6   9      157.27      162.12     16.59 o 
  -6   6   9      689.64      699.58     56.18 o 
  -5   6   9      114.92      124.49     13.58 o 
  -4   6   9      313.56      310.34     23.14 o 
  -3   6   9      323.67      349.66     21.65 o 
  -2   6   9        2.42        0.34      2.34 o 
  -1   6   9      336.64      351.64     21.85 o 
   0   6   9       23.35       24.86      4.39 o 
   1   6   9      379.66      417.82     25.53 o 
   2   6   9      343.94      375.12     24.07 o 
   3   6   9       85.77      107.19     10.70 o 
   4   6   9      287.80      311.80     31.84 o 
  -7   7   9      181.84      188.07     18.60 o 
  -6   7   9       56.85       43.21      7.62 o 
  -5   7   9      569.88      536.79     43.74 o 
  -4   7   9       20.72       20.45      5.62 o 
  -3   7   9       61.30       67.94      6.99 o 
  -2   7   9      392.36      373.23     23.30 o 
  -1   7   9      115.05      129.14     10.59 o 
   0   7   9      260.78      228.26     15.79 o 
   1   7   9      183.16      164.41     30.10 o 
   2   7   9      165.55      192.35     21.27 o 
   3   7   9      115.88      132.16     17.52 o 
  -6   8   9        4.62        5.11      3.37 o 
  -5   8   9       38.52       48.21      6.53 o 
  -4   8   9      304.53      301.24     19.96 o 
  -3   8   9        1.79        3.28      3.05 o 
  -2   8   9      258.25      218.02     15.64 o 
  -1   8   9      120.27      130.47     11.06 o 
   0   8   9      145.27      144.24     11.96 o 
   1   8   9        3.12        2.54      4.95 o 
   2   8   9       40.83       51.50     11.24 o 
  -5   9   9       12.58       15.44      5.55 o 
  -4   9   9       62.52       55.72     14.71 o 
  -3   9   9       88.13       82.13     13.92 o 
  -2   9   9       77.75       72.06      8.37 o 
  -1   9   9       45.44       50.36     16.19 o 
   0   9   9        0.82       -0.45      3.93 o 
   1   9   9      153.84      150.08     19.26 o 
  -2 -10  10        0.93       -2.00      3.74 o 
  -1 -10  10       15.26       12.57      5.35 o 
   0 -10  10       14.20       18.86      6.42 o 
   1 -10  10      264.74      238.77     23.01 o 
   2 -10  10       10.39       10.26      3.82 o 
   3 -10  10      245.59      231.81     23.67 o 
  -3  -9  10       28.30       30.90      8.69 o 
  -2  -9  10      475.26      468.30     41.06 o 
  -1  -9  10       52.29       50.56      9.50 o 
   0  -9  10      309.23      321.16     29.02 o 
   1  -9  10      300.48      290.40     26.22 o 
   2  -9  10      293.65      333.68     25.75 o 
   3  -9  10       22.03       19.87      3.85 o 
   4  -9  10       89.52       69.29     11.90 o 
  -5  -8  10       48.41       40.26     10.71 o 
  -4  -8  10      258.31      270.47     27.29 o 
  -3  -8  10       60.95       41.47      8.96 o 
  -2  -8  10      178.81      170.15     18.46 o 
  -1  -8  10      315.72      325.18     29.29 o 
   0  -8  10       60.21       50.03      8.42 o 
   1  -8  10      233.24      241.04     21.93 o 
   2  -8  10      346.42      299.80     18.39 o 
   3  -8  10        2.78        6.33      2.57 o 
   4  -8  10       52.25       31.70      7.89 o 
   5  -8  10        0.77        1.33      4.82 o 
  -5  -7  10      202.56      167.07     19.53 o 
  -4  -7  10        3.10        6.42      4.82 o 
  -3  -7  10      129.58      126.01     15.25 o 
  -2  -7  10       14.11        7.22      4.41 o 
  -1  -7  10      133.22      140.58     15.39 o 
   0  -7  10      332.56      330.79     28.76 o 
   1  -7  10      163.09      126.01     12.84 o 
   2  -7  10       53.13       58.62      5.78 o 
   3  -7  10      182.74      192.85     12.73 o 
   4  -7  10       40.61       34.14      4.26 o 
   5  -7  10      429.40      427.91     36.38 o 
   6  -7  10       35.98       24.48      7.76 o 
  -6  -6  10        1.92        2.54      4.82 o 
  -5  -6  10      258.79      222.05     22.61 o 
  -4  -6  10      217.26      170.95     18.60 o 
  -3  -6  10       23.12       21.00      6.02 o 
  -2  -6  10      985.87      974.46     77.32 o 
  -1  -6  10      259.19      300.03     26.49 o 
   0  -6  10      468.33      407.04     33.84 o 
   1  -6  10       10.66       10.43      3.61 o 
   2  -6  10       72.72       75.31      6.49 o 
   3  -6  10      331.17      288.81     17.35 o 
   4  -6  10      221.54      216.02     13.59 o 
   5  -6  10        7.89        6.03      2.65 o 
   6  -6  10      216.61      226.73     22.87 o 
  -7  -5  10      158.26      160.38     20.20 o 
  -6  -5  10      204.16      202.09     15.43 o 
  -5  -5  10       83.30       84.96     19.13 o 
  -4  -5  10      318.83      328.64     20.95 o 
  -3  -5  10     1230.58     1108.62    136.10 o 
  -2  -5  10      200.46      200.16     13.19 o 
  -1  -5  10      149.14      152.35     14.84 o 
   0  -5  10      280.82      316.48     26.75 o 
   1  -5  10      444.82      445.70     36.12 o 
   2  -5  10      188.35      196.06     12.34 o 
   3  -5  10       70.82       87.79      6.81 o 
   4  -5  10      511.38      490.67     27.38 o 
   5  -5  10        7.82       14.29      3.26 o 
   6  -5  10       48.57       59.52      8.42 o 
   7  -5  10      177.33      172.82     17.66 o 
  -7  -4  10        2.48        6.95      6.29 o 
  -6  -4  10       82.85       96.50     23.01 o 
  -5  -4  10      101.84      117.31     10.16 o 
  -4  -4  10       19.09       17.55      3.71 o 
  -3  -4  10       13.55       11.70      3.08 o 
  -2  -4  10      185.18      199.37     12.91 o 
  -1  -4  10      104.87      110.20      7.96 o 
   0  -4  10      189.61      138.84     13.37 o 
   1  -4  10     2783.53     2775.17    209.48 o 
   2  -4  10      103.53       91.99     11.84 o 
   3  -4  10      616.53      597.60     32.81 o 
   4  -4  10      135.24      131.68      9.14 o 
   5  -4  10      265.76      257.22     16.12 o 
   6  -4  10       26.97       32.23      6.69 o 
   7  -4  10       56.43       54.18      9.36 o 
  -8  -3  10        1.10        1.20      6.15 o 
  -7  -3  10       18.07       28.23      8.69 o 
  -6  -3  10        3.89        8.30      6.02 o 
  -5  -3  10       54.06       56.73      6.92 o 
  -4  -3  10      287.39      288.01     18.44 o 
  -3  -3  10      100.17       96.59      7.99 o 
  -2  -3  10       56.33       64.42      5.91 o 
  -1  -3  10      904.38      986.05     53.67 o 
   0  -3  10     1038.43     1113.19     60.30 o 
   1  -3  10      609.24      565.18     31.30 o 
   2  -3  10      326.79      336.18     19.15 o 
   3  -3  10        7.55        6.82      2.09 o 
   4  -3  10      391.96      404.42     25.02 o 
   5  -3  10        4.75        3.88      3.35 o 
   6  -3  10       36.65       29.82      6.69 o 
   7  -3  10       38.51       51.36      9.50 o 
  -8  -2  10      302.25      320.09     32.37 o 
  -7  -2  10       26.87       30.50      8.69 o 
  -6  -2  10       43.85       51.10     10.03 o 
  -5  -2  10      651.05      707.32     65.81 o 
  -4  -2  10      123.43      130.32     10.03 o 
  -3  -2  10      241.43      272.56     17.02 o 
  -2  -2  10     2298.18     2537.59    135.87 o 
  -1  -2  10       47.42       36.77      4.08 o 
   0  -2  10      176.32      221.18     13.37 o 
   1  -2  10        1.22        3.48      1.27 o 
   2  -2  10        5.51        9.61      2.17 o 
   3  -2  10       30.08       31.58      3.81 o 
   4  -2  10      126.27      121.06     12.44 o 
   5  -2  10        9.65        6.69      4.01 o 
   6  -2  10        1.13        2.27      3.61 o 
   7  -2  10       25.29       33.17      8.03 o 
  -8  -1  10      770.30      704.39     60.33 o 
  -7  -1  10       65.24       46.82     10.03 o 
  -6  -1  10       72.56       84.00     12.31 o 
  -5  -1  10      175.61      187.70     13.14 o 
  -4  -1  10     3293.90     3389.35    181.46 o 
  -3  -1  10        7.06        7.34      2.57 o 
  -2  -1  10      709.66      721.66     40.15 o 
  -1  -1  10       87.71       94.28      6.92 o 
   0  -1  10      171.43      220.90     13.43 o 
   1  -1  10      198.42      183.85      9.09 o 
   2  -1  10       82.61       83.30      5.01 o 
   3  -1  10      115.32      106.48      7.83 o 
   4  -1  10        5.47        7.62      3.88 o 
   5  -1  10       49.65       50.43      8.56 o 
   6  -1  10      174.01      197.83     20.20 o 
   7  -1  10      170.46      165.60     18.99 o 
  -8   0  10       25.53       34.11      9.36 o 
  -7   0  10       88.90       94.70     13.51 o 
  -6   0  10       58.94       70.36     10.57 o 
  -5   0  10      597.19      616.41     35.41 o 
  -4   0  10      578.71      570.83     32.68 o 
  -3   0  10      360.71      418.18     24.45 o 
  -2   0  10      563.85      569.82     32.15 o 
  -1   0  10     1303.48     1393.51     75.33 o 
   0   0  10      947.64      928.43     40.31 o 
   1   0  10     1015.07      921.44     48.15 o 
   2   0  10      409.50      399.08     18.41 o 
   3   0  10      200.98      218.30     20.20 o 
   4   0  10      459.80      452.79     38.53 o 
   5   0  10      170.44      148.08     16.45 o 
   6   0  10       62.02       60.33     10.43 o 
   7   0  10      125.21      105.54     15.12 o 
  -8   1  10       44.87       34.78      8.96 o 
  -7   1  10        6.25        5.09      4.68 o 
  -6   1  10      100.29       87.35     11.63 o 
  -5   1  10       40.24       37.32      7.36 o 
  -4   1  10      130.80      154.46     10.69 o 
  -3   1  10      523.78      554.35     41.47 o 
  -2   1  10      438.72      410.13     48.22 o 
  -1   1  10     1900.46     1995.22    106.93 o 
   0   1  10     1005.62      962.04     41.69 o 
   1   1  10      467.09      470.41     27.75 o 
   2   1  10      722.62      761.59     42.66 o 
   3   1  10      204.78      151.77     10.87 o 
   4   1  10      710.80      642.32     53.10 o 
   5   1  10       58.61       42.27      8.69 o 
   6   1  10       95.95       78.52     12.57 o 
  -8   2  10      107.33      135.51     16.45 o 
  -7   2  10       77.75       91.22     12.44 o 
  -6   2  10      115.09       93.37     12.04 o 
  -5   2  10        2.03        6.15      3.74 o 
  -4   2  10      118.30      110.35     12.44 o 
  -3   2  10      140.14      113.14     13.71 o 
  -2   2  10     1283.43     1259.65     68.38 o 
  -1   2  10      139.76      144.97      9.69 o 
   0   2  10     1094.69     1095.18     60.02 o 
   1   2  10      263.58      257.47     21.20 o 
   2   2  10      592.85      596.53     67.21 o 
   3   2  10      198.31      216.37     14.71 o 
   4   2  10      294.42      261.77     25.14 o 
   5   2  10      223.99      235.02     23.67 o 
   6   2  10      113.54      118.91     16.59 o 
  -8   3  10       32.63       20.46      6.69 o 
  -7   3  10       65.60       62.20     10.16 o 
  -6   3  10       15.04       17.92      5.62 o 
  -5   3  10      532.32      556.31     45.74 o 
  -4   3  10      198.52      224.72     20.46 o 
  -3   3  10       80.88       86.63      6.86 o 
  -2   3  10      678.54      670.41     37.50 o 
  -1   3  10      531.83      512.57     41.60 o 
   0   3  10      115.52      100.40      9.03 o 
   1   3  10     1082.63     1115.81     61.85 o 
   2   3  10        3.09        4.21      4.15 o 
   3   3  10      196.47      231.08     15.94 o 
   4   3  10       96.36      108.88     14.45 o 
   5   3  10       35.06       35.32      8.96 o 
   6   3  10        7.80        3.21      6.29 o 
  -8   4  10       80.31       98.85     13.24 o 
  -7   4  10       86.47      111.29     13.65 o 
  -6   4  10      187.89      181.78     18.19 o 
  -5   4  10      849.68      846.05     67.02 o 
  -4   4  10      173.90      173.09     16.59 o 
  -3   4  10      703.62      607.82     48.69 o 
  -2   4  10      638.83      670.38     37.73 o 
  -1   4  10      508.97      496.81     28.80 o 
   0   4  10       14.72       18.61      3.58 o 
   1   4  10       62.09       58.83     10.16 o 
   2   4  10       53.30       64.97      7.23 o 
   3   4  10       69.91       61.96      7.33 o 
   4   4  10       28.22       45.07      9.90 o 
   5   4  10        0.80       -0.40      5.21 o 
  -8   5  10       80.83       96.31     13.11 o 
  -7   5  10      139.23      141.25     15.92 o 
  -6   5  10      138.75      134.03     14.58 o 
  -5   5  10      261.93      262.17     23.54 o 
  -4   5  10      650.03      635.51     51.10 o 
  -3   5  10       60.79       64.26      6.35 o 
  -2   5  10      408.68      348.45     31.17 o 
  -1   5  10       87.10       91.65      7.89 o 
   0   5  10       11.77        2.51      2.17 o 
   1   5  10        2.26        0.33      1.96 o 
   2   5  10        1.31       -0.39      2.57 o 
   3   5  10        1.13        3.26      3.11 o 
   4   5  10      194.92      222.31     24.61 o 
   5   5  10        5.44        9.90      7.89 o 
  -7   6  10       39.12       33.17      7.62 o 
  -6   6  10       36.94       28.63      6.69 o 
  -5   6  10      215.84      200.11     18.99 o 
  -4   6  10       49.36       57.66     14.18 o 
  -3   6  10      271.56      281.63     18.25 o 
  -2   6  10       11.53       13.57      3.44 o 
  -1   6  10       66.61       68.19      6.99 o 
   0   6  10       29.60       26.41      4.73 o 
   1   6  10      129.04      123.61     10.20 o 
   2   6  10      160.14      146.07     17.52 o 
   3   6  10      105.07      104.48     25.55 o 
   4   6  10       96.77      103.26     16.86 o 
  -6   7  10        0.93        0.80      3.74 o 
  -5   7  10      341.56      303.13     20.04 o 
  -4   7  10       59.72       64.53      7.16 o 
  -3   7  10       36.82       28.04      7.09 o 
  -2   7  10      265.28      264.08     17.67 o 
  -1   7  10      114.66      128.52     10.73 o 
   0   7  10      196.35      186.66     13.81 o 
   1   7  10      265.65      277.15     27.43 o 
   2   7  10      111.04      131.49     16.99 o 
   3   7  10      233.35      222.44     24.88 o 
  -6   8  10       72.20       61.66      9.23 o 
  -5   8  10       14.81       12.94      4.55 o 
  -4   8  10      134.26      121.73     10.59 o 
  -3   8  10       59.22       53.02      6.78 o 
  -2   8  10       98.87       97.22     12.11 o 
  -1   8  10      105.32      119.92     13.11 o 
   0   8  10        8.23        0.98      3.45 o 
   1   8  10      335.45      350.73     33.58 o 
   2   8  10       46.40       49.09     11.37 o 
  -4   9  10       77.17       73.68     10.23 o 
  -3   9  10        5.10        5.05      3.65 o 
  -2   9  10      116.80      109.17     14.84 o 
  -1   9  10       56.97       56.06      7.84 o 
   0   9  10       21.02       18.93      6.49 o 
  -1 -10  11       24.07       31.30      7.89 o 
   0 -10  11        3.18        6.82      5.21 o 
   1 -10  11      140.39      162.12     17.66 o 
   2 -10  11       74.58       66.05      8.83 o 
   3 -10  11      309.63      317.95     29.43 o 
  -3  -9  11       78.12      107.94     15.65 o 
  -2  -9  11       71.81       89.22     13.37 o 
  -1  -9  11       47.97       52.30      9.90 o 
   0  -9  11      184.89      190.47     19.40 o 
   1  -9  11      205.86      234.89     22.07 o 
   2  -9  11      106.22      105.59      8.97 o 
   3  -9  11       50.76       39.75      7.55 o 
   4  -9  11      151.44      203.72     21.67 o 
  -4  -8  11      183.01      201.31     22.34 o 
  -3  -8  11      225.33      230.07     23.41 o 
  -2  -8  11      149.99      105.94     13.78 o 
  -1  -8  11      182.37      173.36     18.33 o 
   0  -8  11      215.72      203.59     19.93 o 
   1  -8  11      171.17      180.05     17.39 o 
   2  -8  11        1.07        2.99      4.68 o 
   3  -8  11       48.15       44.44      5.17 o 
   4  -8  11       94.89       52.57      9.90 o 
   5  -8  11       34.60       46.95      9.90 o 
  -5  -7  11      256.21      248.13     25.28 o 
  -4  -7  11        8.16       10.97      5.62 o 
  -3  -7  11      277.88      254.02     24.61 o 
  -2  -7  11      809.63      780.50     63.40 o 
  -1  -7  11       56.84       67.28      9.77 o 
   0  -7  11      406.05      395.13     33.58 o 
   1  -7  11      328.44      321.83     27.55 o 
   2  -7  11      234.53      213.81     25.48 o 
   3  -7  11      319.11      319.83     23.47 o 
   4  -7  11       14.14       16.89      3.37 o 
   5  -7  11      116.93      124.53     15.65 o 
  -6  -6  11       20.01       14.31      6.42 o 
  -5  -6  11      133.42      105.54     13.92 o 
  -4  -6  11      314.71      302.03     28.09 o 
  -3  -6  11      126.87      115.17     13.78 o 
  -2  -6  11      428.11      463.49     39.33 o 
  -1  -6  11      369.62      353.67     30.50 o 
   0  -6  11       67.57       67.15      8.69 o 
   1  -6  11      994.91      892.33     69.82 o 
   2  -6  11      170.34      180.02     11.82 o 
   3  -6  11      117.26      114.34      8.65 o 
   4  -6  11      327.21      313.41     18.71 o 
   5  -6  11        1.45        2.14      4.15 o 
   6  -6  11      281.21      284.38     26.62 o 
  -7  -5  11       11.63       16.45      8.03 o 
  -6  -5  11      312.09      353.40     23.41 o 
  -5  -5  11      113.68      117.46     11.57 o 
  -4  -5  11      150.08      161.93     12.25 o 
  -3  -5  11       25.58       19.03      3.85 o 
  -2  -5  11       24.09       19.53      5.35 o 
  -1  -5  11        7.88       14.04      4.55 o 
   0  -5  11       39.25       29.43      5.75 o 
   1  -5  11        2.15        5.75      3.21 o 
   2  -5  11      262.33      238.61     15.92 o 
   3  -5  11       23.58       32.13      4.05 o 
   4  -5  11      179.75      188.73     12.24 o 
   5  -5  11      454.45      469.57     27.24 o 
   6  -5  11       95.99      116.77     12.98 o 
  -7  -4  11      170.69      138.58     18.46 o 
  -6  -4  11       38.28       44.45      6.80 o 
  -5  -4  11       12.40       19.45      7.22 o 
  -4  -4  11        7.62       13.64      5.09 o 
  -3  -4  11      189.27      185.55     12.86 o 
  -2  -4  11        7.09       12.07      5.82 o 
  -1  -4  11        3.70        5.36      2.12 o 
   0  -4  11      109.94      121.06     12.31 o 
   1  -4  11        6.36        5.89      3.21 o 
   2  -4  11      102.95       93.17     13.97 o 
   3  -4  11      634.23      594.75     51.03 o 
   4  -4  11      253.84      228.03     14.37 o 
   5  -4  11        0.83        7.09      3.01 o 
   6  -4  11       70.03       86.15     11.24 o 
  -7  -3  11      106.34      119.59     16.59 o 
  -6  -3  11        4.70        5.35      5.09 o 
  -5  -3  11       48.33       53.59      8.83 o 
  -4  -3  11       29.17       33.99      5.15 o 
  -3  -3  11     1716.93     1722.70     93.78 o 
  -2  -3  11       39.38       43.38      6.02 o 
  -1  -3  11      321.07      331.05     30.37 o 
   0  -3  11      666.50      732.91     40.42 o 
   1  -3  11      886.48      967.40     51.57 o 
   2  -3  11      341.28      335.46     19.28 o 
   3  -3  11       45.74       45.13      4.66 o 
   4  -3  11       37.01       42.73      4.88 o 
   5  -3  11       74.27       79.32     10.16 o 
   6  -3  11       35.53       22.34      6.42 o 
   7  -3  11        8.07        9.63      4.82 o 
  -8  -2  11       30.69       28.90      9.77 o 
  -7  -2  11       30.72       36.25      9.36 o 
  -6  -2  11       36.81       40.13      9.23 o 
  -5  -2  11      392.15      446.32     42.94 o 
  -4  -2  11      686.56      765.85     43.60 o 
  -3  -2  11      133.05      131.29     12.84 o 
  -2  -2  11     1936.83     1940.31    104.70 o 
  -1  -2  11       86.92       87.94      6.90 o 
   0  -2  11     2295.43     2496.04    133.36 o 
   1  -2  11      777.12      837.47     36.56 o 
   2  -2  11        3.12        2.77      1.69 o 
   3  -2  11      141.37      146.36      9.74 o 
   4  -2  11        4.48       11.24      4.01 o 
   5  -2  11        1.75        3.48      4.01 o 
   6  -2  11       72.60       83.87     11.77 o 
   7  -2  11        2.61        0.53      4.28 o 
  -8  -1  11        4.77        5.09      6.82 o 
  -7  -1  11      163.52      191.95     21.40 o 
  -6  -1  11      306.02      321.83     29.70 o 
  -5  -1  11      130.21      144.89     15.25 o 
  -4  -1  11       21.97       19.87      3.88 o 
  -3  -1  11      152.03      167.35     11.54 o 
  -2  -1  11      651.17      693.16     38.88 o 
  -1  -1  11      183.26      193.05     12.34 o 
   0  -1  11      371.61      405.82     23.32 o 
   1  -1  11      974.31     1026.72     44.63 o 
   2  -1  11       41.46       35.70      4.61 o 
   3  -1  11       28.66       29.83      3.95 o 
   4  -1  11     1276.14     1095.78     86.15 o 
   5  -1  11       60.74       42.80      8.16 o 
   6  -1  11       65.44       77.85     11.77 o 
   7  -1  11      188.27      192.88     21.27 o 
  -8   0  11      351.42      373.06     35.18 o 
  -7   0  11        4.62        7.62      5.75 o 
  -6   0  11       86.26       98.45     12.98 o 
  -5   0  11      466.55      402.76     34.91 o 
  -4   0  11       85.86       94.99      7.94 o 
  -3   0  11      462.63      520.15     33.44 o 
  -2   0  11      518.78      549.78     31.26 o 
  -1   0  11     1370.63     1481.95     80.16 o 
   0   0  11      195.93      210.62     12.28 o 
   1   0  11      980.79      946.68     41.34 o 
   2   0  11      397.63      389.57     18.12 o 
   3   0  11      393.16      384.17     32.91 o 
   4   0  11      113.93      117.18     13.92 o 
   5   0  11      305.15      300.83     28.09 o 
   6   0  11       20.83       15.25      6.42 o 
  -8   1  11      394.12      344.58     32.37 o 
  -7   1  11       61.73       65.01     11.10 o 
  -6   1  11       70.54       74.37     11.24 o 
  -5   1  11      549.98      536.26     44.81 o 
  -4   1  11      770.69      804.03     44.87 o 
  -3   1  11      522.40      567.61     32.40 o 
  -2   1  11      402.32      433.00     25.16 o 
  -1   1  11      136.82      144.29      9.74 o 
   0   1  11      418.20      413.99     18.69 o 
   1   1  11      347.53      344.90     20.62 o 
   2   1  11      344.10      323.74     19.86 o 
   3   1  11       88.40       91.89     11.90 o 
   4   1  11       84.59       92.03     12.44 o 
   5   1  11       62.42       58.05     10.57 o 
   6   1  11      137.77      152.09     18.60 o 
  -8   2  11       50.92       57.52     10.83 o 
  -7   2  11      125.28      115.30     14.84 o 
  -6   2  11       15.59       20.73      6.42 o 
  -5   2  11      808.25      902.77     71.96 o 
  -4   2  11      169.40      160.38     16.05 o 
  -3   2  11       29.55       29.59      4.02 o 
  -2   2  11      926.62      862.55     47.67 o 
  -1   2  11       67.43       63.71      5.72 o 
   0   2  11     1051.89     1008.58     55.57 o 
   1   2  11      308.76      307.35     19.06 o 
   2   2  11      263.45      241.72     15.93 o 
   3   2  11      294.55      246.92     23.67 o 
   4   2  11      125.15      128.28     15.78 o 
   5   2  11       96.18       97.38     14.04 o 
   6   2  11       48.99       59.13     12.18 o 
  -8   3  11      142.87      152.09     17.79 o 
  -7   3  11       19.61       17.79      6.15 o 
  -6   3  11       38.34       55.51      9.50 o 
  -5   3  11      140.13      131.62     14.58 o 
  -4   3  11      147.99      157.97     15.78 o 
  -3   3  11       57.53       78.01      6.71 o 
  -2   3  11      294.10      293.95     17.87 o 
  -1   3  11     1256.45     1256.16     97.38 o 
   0   3  11      266.80      238.89     30.10 o 
   1   3  11      933.90      944.80    123.53 o 
   2   3  11       23.37       29.03      5.42 o 
   3   3  11      171.71      149.91     16.45 o 
   4   3  11       57.86       71.03     11.90 o 
   5   3  11        1.03        2.00      5.21 o 
  -8   4  11       49.95       53.37     10.30 o 
  -7   4  11       37.27       46.15      9.36 o 
  -6   4  11       39.46       41.33      8.03 o 
  -5   4  11       42.66       43.07      7.62 o 
  -4   4  11       98.23      128.15     13.65 o 
  -3   4  11      690.97      655.03     52.30 o 
  -2   4  11      677.29      678.17     38.35 o 
  -1   4  11      158.72      171.36     11.82 o 
   0   4  11      116.88      140.30     10.64 o 
   1   4  11       35.27       39.76      5.53 o 
   2   4  11        1.09        0.44      2.59 o 
   3   4  11       21.07       21.50      5.01 o 
   4   4  11        7.67        6.56      5.35 o 
   5   4  11       45.33       47.62     11.24 o 
  -7   5  11       97.66       89.36     12.04 o 
  -6   5  11      193.38      187.26     18.60 o 
  -5   5  11      457.23      450.91     37.99 o 
  -4   5  11      362.60      345.38     29.70 o 
  -3   5  11      157.86      164.39     15.92 o 
  -2   5  11      185.50      208.93     19.40 o 
  -1   5  11        1.23       -0.73      2.13 o 
   0   5  11        5.82        8.16      4.41 o 
   1   5  11        1.45       -1.48      2.36 o 
   2   5  11        9.16        9.82      3.83 o 
   3   5  11       27.33       24.58      5.52 o 
   4   5  11      146.40      116.24     16.99 o 
  -7   6  11        1.71        0.67      3.74 o 
  -6   6  11      259.92      245.19     23.01 o 
  -5   6  11      320.61      261.64     23.94 o 
  -4   6  11        7.24        5.35      3.61 o 
  -3   6  11       94.10       97.31      8.72 o 
  -2   6  11      249.36      210.61     14.55 o 
  -1   6  11       17.93       14.74      3.88 o 
   0   6  11      153.81      147.97     11.59 o 
   1   6  11       46.52       47.22      9.90 o 
   2   6  11      229.73      288.13     28.23 o 
   3   6  11      146.83      153.41     22.20 o 
   4   6  11       34.01       39.46     11.37 o 
  -6   7  11       23.04       27.96      6.82 o 
  -5   7  11      138.02      124.66     13.92 o 
  -4   7  11       96.42       99.84      9.38 o 
  -3   7  11       25.52       18.36      6.42 o 
  -2   7  11      327.75      313.66     20.50 o 
  -1   7  11      211.29      206.60     24.01 o 
   0   7  11       62.93       57.68      7.21 o 
   1   7  11      580.18      606.34     52.57 o 
   2   7  11        1.75        4.28      6.29 o 
   3   7  11      134.55      142.85     19.13 o 
  -5   8  11       32.66       39.37     13.65 o 
  -4   8  11       55.26       47.69      9.84 o 
  -3   8  11       53.45       44.29      6.46 o 
  -2   8  11       71.92       48.33      6.82 o 
  -1   8  11      174.92      168.35     13.53 o 
   0   8  11       12.00        8.59      4.28 o 
   1   8  11       45.80       45.21     11.24 o 
  -3   9  11       52.29       62.37     12.91 o 
  -2   9  11       72.02       85.24      9.59 o 
  -1   9  11       27.08       18.64      5.29 o 
  -1 -10  12       10.66        6.42      4.68 o 
   0 -10  12        8.11       10.83      5.48 o 
   1 -10  12       68.98       63.40      9.77 o 
   2 -10  12       23.93       20.79      5.15 o 
  -3  -9  12       97.40      111.56     15.51 o 
  -2  -9  12      142.80      128.68     16.05 o 
  -1  -9  12      105.35      114.50     14.58 o 
   0  -9  12      113.78      107.68     13.37 o 
   1  -9  12       73.07       90.42     11.37 o 
   2  -9  12      170.76      168.65     12.59 o 
   3  -9  12      122.98      135.22     10.54 o 
  -4  -8  12       96.45       93.77     14.04 o 
  -3  -8  12      227.83      192.21     20.73 o 
  -2  -8  12       72.91       67.96     10.97 o 
  -1  -8  12       60.06       48.15      8.96 o 
   0  -8  12      325.29      295.75     26.62 o 
   1  -8  12       47.81       49.76      8.03 o 
   2  -8  12      314.59      280.33     17.58 o 
   3  -8  12      153.32      144.03     10.75 o 
   4  -8  12       63.90       61.26     11.24 o 
  -5  -7  12      154.87      134.70     16.86 o 
  -4  -7  12       26.56       45.35      9.63 o 
  -3  -7  12      117.19      112.62     14.04 o 
  -2  -7  12      150.63      151.68     16.59 o 
  -1  -7  12       82.74       76.38     10.43 o 
   0  -7  12      263.59      293.07     26.08 o 
   1  -7  12      390.48      399.81     33.84 o 
   2  -7  12       14.86        8.21      2.95 o 
   3  -7  12      457.28      460.71     26.87 o 
   4  -7  12       28.48       33.41      4.47 o 
   5  -7  12       17.58       18.06      6.42 o 
  -6  -6  12       64.56       61.13     11.77 o 
  -5  -6  12       80.72       65.67     11.10 o 
  -4  -6  12      242.52      222.72     22.20 o 
  -3  -6  12      423.48      438.87     37.99 o 
  -2  -6  12      161.37      166.80     16.99 o 
  -1  -6  12      396.52      449.98     37.85 o 
   0  -6  12        3.20       -1.74      2.80 o 
   1  -6  12      297.14      305.24     26.35 o 
   2  -6  12       98.65       99.68      8.06 o 
   3  -6  12        5.37        5.46      2.67 o 
   4  -6  12      230.84      206.69     13.63 o 
   5  -6  12        7.12        9.10      3.11 o 
   6  -6  12        0.71        7.09      5.62 o 
  -6  -5  12      327.63      319.40     21.85 o 
  -5  -5  12      304.88      289.95     29.63 o 
  -4  -5  12       42.78       41.80      5.90 o 
  -3  -5  12      289.83      298.16     27.29 o 
  -2  -5  12      178.66      124.66     14.31 o 
  -1  -5  12      123.81       88.42     10.97 o 
   0  -5  12       37.67       37.99      6.69 o 
   1  -5  12       69.22       58.45      8.03 o 
   2  -5  12      255.78      279.47     16.97 o 
   3  -5  12       39.13       45.66      5.04 o 
   4  -5  12      110.44      112.21      9.23 o 
   5  -5  12       34.57       31.55      4.79 o 
   6  -5  12       38.88       38.53      7.49 o 
  -7  -4  12       10.21       10.83      7.22 o 
  -6  -4  12       87.02       84.98      9.26 o 
  -5  -4  12       19.61       22.14      4.93 o 
  -4  -4  12        1.67        0.48      2.59 o 
  -3  -4  12       11.16       12.84      3.50 o 
  -2  -4  12       14.41        8.61      3.21 o 
  -1  -4  12       48.64       41.74      7.22 o 
   0  -4  12        1.12        0.53      2.80 o 
   1  -4  12     1185.92     1316.36    101.39 o 
   2  -4  12      124.19      146.00     10.08 o 
   3  -4  12      398.95      343.12     20.01 o 
   4  -4  12      354.80      334.40     27.96 o 
   5  -4  12      189.45      189.36     17.06 o 
   6  -4  12       56.41       48.29      8.69 o 
  -7  -3  12        0.95        1.47      5.62 o 
  -6  -3  12       38.96       40.13      9.63 o 
  -5  -3  12      163.42      168.03     12.96 o 
  -4  -3  12        1.12       -0.34      2.28 o 
  -3  -3  12       60.63       48.83      5.66 o 
  -2  -3  12      178.81      161.78     12.84 o 
  -1  -3  12      221.90      220.62     13.99 o 
   0  -3  12      497.31      574.13     32.39 o 
   1  -3  12      301.77      318.83     18.48 o 
   2  -3  12      479.83      481.38     26.76 o 
   3  -3  12      377.62      334.63     39.66 o 
   4  -3  12        4.65        4.55      2.44 o 
   5  -3  12      469.24      422.68     35.98 o 
   6  -3  12       19.69       29.70      7.49 o 
  -7  -2  12      583.70      603.81     52.04 o 
  -6  -2  12      126.71      105.40     14.31 o 
  -5  -2  12      257.22      282.97     18.68 o 
  -4  -2  12      554.08      548.17     72.83 o 
  -3  -2  12       74.65       74.03     13.05 o 
  -2  -2  12     1037.55      984.48     65.14 o 
  -1  -2  12      186.51      220.93     19.26 o 
   0  -2  12      897.93      959.09     52.69 o 
   1  -2  12       22.13       26.30      3.49 o 
   2  -2  12       19.09       14.07      4.01 o 
   3  -2  12      273.53      278.42     16.64 o 
   4  -2  12      312.61      297.08     26.22 o 
   5  -2  12      153.68      157.84     16.86 o 
   6  -2  12      275.14      272.74     26.08 o 
  -8  -1  12      357.34      403.30     37.85 o 
  -7  -1  12      161.99      129.22     16.72 o 
  -6  -1  12      571.65      584.27     49.49 o 
  -5  -1  12      135.39      151.69     11.82 o 
  -4  -1  12      735.92      814.54     46.21 o 
  -3  -1  12     1262.19     1338.25     73.30 o 
  -2  -1  12      515.99      597.69     33.95 o 
  -1  -1  12      646.75      631.58     37.45 o 
   0  -1  12      212.78      227.91     14.14 o 
   1  -1  12      762.55      843.23     37.12 o 
   2  -1  12      633.65      634.02     34.47 o 
   3  -1  12       67.32       66.85      6.05 o 
   4  -1  12      243.87      231.94     21.93 o 
   5  -1  12       10.57       14.04      5.62 o 
   6  -1  12       26.97       33.97      8.69 o 
  -8   0  12       33.16       33.31      9.77 o 
  -7   0  12       12.68       13.24      6.29 o 
  -6   0  12      142.63      116.77     14.71 o 
  -5   0  12      208.37      206.66     20.46 o 
  -4   0  12      654.96      703.98     40.20 o 
  -3   0  12      699.00      639.05     36.46 o 
  -2   0  12      374.31      409.78     24.12 o 
  -1   0  12      351.32      388.42     22.75 o 
   0   0  12     3021.20     3099.16    159.90 o 
   1   0  12      745.95      711.01     37.73 o 
   2   0  12      109.93      112.59      7.96 o 
   3   0  12      670.04      638.72     52.16 o 
   4   0  12       66.42       79.86     11.10 o 
   5   0  12      128.34      109.96     14.31 o 
   6   0  12       30.94       22.20      7.36 o 
  -8   1  12       12.78       20.87      7.76 o 
  -7   1  12      217.41      212.01     22.47 o 
  -6   1  12      127.22      155.97     17.52 o 
  -5   1  12      804.74      849.53     68.49 o 
  -4   1  12      459.33      450.42     26.67 o 
  -3   1  12      504.54      540.48     31.17 o 
  -2   1  12      312.89      334.62     22.67 o 
  -1   1  12        3.69        2.53      1.75 o 
   0   1  12      252.05      260.49     12.42 o 
   1   1  12      376.66      353.67     21.32 o 
   2   1  12       61.82       60.87      6.24 o 
   3   1  12       65.78       64.07      9.90 o 
   4   1  12      856.67      816.62     66.88 o 
   5   1  12       28.11       33.31      8.56 o 
   6   1  12       95.34      108.08     15.25 o 
  -8   2  12      457.10      471.92     42.14 o 
  -7   2  12      173.17      168.01     18.86 o 
  -6   2  12       54.59       63.27     10.43 o 
  -5   2  12       35.71       40.80      8.16 o 
  -4   2  12        3.24        8.16      4.01 o 
  -3   2  12      206.42      205.66     13.47 o 
  -2   2  12      124.93      128.50      9.18 o 
  -1   2  12       68.58       53.62      5.39 o 
   0   2  12       68.67       69.83      7.49 o 
   1   2  12      294.66      329.85     20.52 o 
   2   2  12      112.82       99.82      9.63 o 
   3   2  12      255.89      189.00     20.07 o 
   4   2  12      133.97      144.46     17.25 o 
   5   2  12       55.78       50.03     10.71 o 
   6   2  12       19.14       17.66      8.03 o 
  -8   3  12      281.32      307.38     29.29 o 
  -7   3  12        0.90        2.41      4.82 o 
  -6   3  12       90.16      104.20     13.37 o 
  -5   3  12        3.25        4.01      4.15 o 
  -4   3  12       83.36       71.29      9.77 o 
  -3   3  12       54.19       59.66      8.69 o 
  -2   3  12      109.63      113.79     12.04 o 
  -1   3  12      260.32      248.94     15.84 o 
   0   3  12       79.29       72.51      6.89 o 
   1   3  12      713.73      721.86     41.53 o 
   2   3  12       72.21       73.85     11.57 o 
   3   3  12       18.69       20.07      6.42 o 
   4   3  12        1.15       -1.47      4.15 o 
   5   3  12        4.31       -0.53      5.21 o 
  -7   4  12       36.17       48.15      9.63 o 
  -6   4  12        3.03       -0.67      3.88 o 
  -5   4  12     1124.48     1190.88     93.37 o 
  -4   4  12       64.42       77.85     10.30 o 
  -3   4  12      453.90      454.40     37.73 o 
  -2   4  12      430.10      455.59     37.99 o 
  -1   4  12     1019.94      957.03     53.49 o 
   0   4  12      266.17      260.97     21.27 o 
   1   4  12      113.69      115.04      9.97 o 
   2   4  12        2.61        1.89      2.81 o 
   3   4  12        1.70       -1.47      4.28 o 
   4   4  12        0.93        2.00      4.95 o 
   5   4  12        8.21        8.03      7.36 o 
  -7   5  12       85.76       97.78     12.84 o 
  -6   5  12      202.79      171.75     17.92 o 
  -5   5  12        6.13        5.89      4.28 o 
  -4   5  12      214.01      205.19     19.40 o 
  -3   5  12      218.86      167.47     16.72 o 
  -2   5  12      199.00      179.78     17.52 o 
  -1   5  12      127.52      116.24     13.37 o 
   0   5  12      151.88      158.05     24.27 o 
   1   5  12        9.50       12.07      4.01 o 
   2   5  12       81.49      114.84     10.78 o 
   3   5  12       27.65       19.98      7.62 o 
   4   5  12       79.91       90.56     15.51 o 
  -7   6  12        9.77        3.88      4.41 o 
  -6   6  12        5.73        6.82      4.82 o 
  -5   6  12       20.91       25.82      6.42 o 
  -4   6  12       30.95       29.96      6.56 o 
  -2   6  12      323.82      301.77     27.16 o 
  -1   6  12       12.96        5.48      3.88 o 
   0   6  12      341.49      348.98     31.97 o 
   1   6  12      213.12      225.26     23.14 o 
   2   6  12       42.20       28.35      8.42 o 
   3   6  12      391.87      462.02     42.27 o 
  -6   7  12       40.29       34.11      7.36 o 
  -5   7  12       78.82       69.96     10.30 o 
  -3   7  12       56.87       40.81      6.05 o 
  -2   7  12      118.19      119.56     10.52 o 
  -1   7  12      153.16      161.04     23.34 o 
   0   7  12        6.34       13.54      4.50 o 
   1   7  12      536.81      523.95     46.68 o 
   2   7  12       27.19       35.71      9.90 o 
  -4   8  12        3.48        1.51      3.48 o 
  -3   8  12       97.45       76.09      8.58 o 
  -2   8  12       37.76       27.50      5.74 o 
  -1   8  12       83.09       73.84      8.79 o 
   0   8  12      106.40       84.13     14.31 o 
   1   8  12        1.32       -5.09      5.09 o 
  -2  -9  13       65.02       67.96     11.24 o 
  -1  -9  13       68.74       82.27     11.90 o 
   0  -9  13      111.88      104.60     13.37 o 
   1  -9  13       17.30       17.66      5.62 o 
   2  -9  13       51.53       50.33      6.39 o 
   3  -9  13       30.95       24.61      4.83 o 
  -4  -8  13       35.83       34.11      8.96 o 
  -3  -8  13       88.08       68.08     11.24 o 
  -2  -8  13      197.12      212.81     21.54 o 
  -1  -8  13        1.18        1.20      3.74 o 
   0  -8  13      305.91      349.65     31.17 o 
   1  -8  13       46.06       57.39      8.96 o 
   2  -8  13       93.43       83.91      8.90 o 
   3  -8  13       47.75       46.43      6.02 o 
   4  -8  13       41.51       55.25     10.83 o 
  -5  -7  13       25.90        9.63      6.82 o 
  -4  -7  13       67.00       59.52     10.71 o 
  -3  -7  13        8.51        4.41      4.55 o 
  -2  -7  13      387.25      302.03     27.96 o 
  -1  -7  13      247.92      258.29     24.22 o 
   0  -7  13      162.92      166.40     17.25 o 
   1  -7  13      396.05      378.68     32.37 o 
   2  -7  13       18.20       13.25      3.57 o 
   3  -7  13      318.12      316.91     19.33 o 
   4  -7  13       54.40       60.19      6.29 o 
   5  -7  13       37.37       31.30      8.03 o 
  -6  -6  13       85.03       78.79     13.24 o 
  -5  -6  13       40.84       35.85      8.83 o 
  -4  -6  13      112.88      108.08     14.18 o 
  -3  -6  13      680.77      695.56     57.52 o 
  -2  -6  13       42.80       32.37      7.36 o 
  -1  -6  13      485.11      495.46     41.86 o 
   0  -6  13       52.44       57.39      8.83 o 
   1  -6  13       15.00       15.65      5.09 o 
   2  -6  13      311.13      368.95     36.45 o 
   3  -6  13        2.53        7.62      2.78 o 
   4  -6  13       70.06       63.80      6.32 o 
   5  -6  13       28.62       17.40      4.28 o 
  -6  -5  13      110.68      114.50     15.65 o 
  -5  -5  13      496.07      441.69     39.46 o 
  -4  -5  13       77.24       78.65     11.90 o 
  -3  -5  13      263.26      218.30     21.81 o 
  -2  -5  13        8.19       25.02      6.69 o 
  -1  -5  13       92.72      103.67     12.31 o 
   0  -5  13      145.26      157.17     15.78 o 
   1  -5  13       64.58       43.07      7.22 o 
   2  -5  13       34.28       30.02      4.34 o 
   3  -5  13      115.66      103.57      8.19 o 
   4  -5  13       90.43       86.83      7.48 o 
   5  -5  13       25.97       24.52      4.50 o 
   6  -5  13      351.91      328.92     29.29 o 
  -7  -4  13      158.37      153.42     19.53 o 
  -6  -4  13      214.83      212.01     23.01 o 
  -5  -4  13       77.35       88.72      9.07 o 
  -4  -4  13       68.10       83.99      8.31 o 
  -3  -4  13       32.18       32.95      5.14 o 
  -2  -4  13       23.31       21.93      5.89 o 
  -1  -4  13        2.30        0.94      3.21 o 
   0  -4  13        3.42        5.89      3.74 o 
   1  -4  13      135.98      125.74     13.11 o 
   2  -4  13        6.72        8.92      3.67 o 
   3  -4  13      200.31      200.11     15.65 o 
   4  -4  13      169.40      152.42     10.77 o 
   5  -4  13      180.84      170.65     12.33 o 
   6  -4  13        4.26        3.35      4.82 o 
  -7  -3  13       70.39       70.62     13.11 o 
  -6  -3  13       98.31      114.91     15.65 o 
  -5  -3  13      350.92      395.35     25.02 o 
  -4  -3  13       18.57       15.98      4.11 o 
  -3  -3  13      958.19      895.47     50.51 o 
  -2  -3  13      361.81      319.24     19.60 o 
  -1  -3  13      174.71      145.26     10.29 o 
   0  -3  13      527.71      580.66     47.09 o 
   1  -3  13      301.54      314.99     18.56 o 
   2  -3  13      158.64      177.01     11.49 o 
   3  -3  13      630.87      628.10     34.37 o 
   4  -3  13       58.55       57.24      6.01 o 
   5  -3  13        0.67        0.53      3.61 o 
   6  -3  13       38.03       43.07      8.96 o 
  -7  -2  13       66.31       60.05     11.63 o 
  -6  -2  13      293.87      333.60     31.43 o 
  -5  -2  13      323.49      373.33     33.37 o 
  -4  -2  13      286.79      275.51     47.35 o 
  -3  -2  13      574.14      486.93     37.85 o 
  -2  -2  13      568.39      631.74     35.98 o 
  -1  -2  13      393.57      435.60     25.53 o 
   0  -2  13       79.01      100.96      7.78 o 
   1  -2  13     2769.39     2553.45    132.59 o 
   2  -2  13      130.33      135.62      9.26 o 
   3  -2  13       77.92       78.55      6.71 o 
   4  -2  13      583.75      543.35     44.81 o 
   5  -2  13       60.23       71.83     10.71 o 
   6  -2  13      174.57      175.36     19.26 o 
  -8  -1  13      241.89      210.01     23.94 o 
  -7  -1  13        2.57        3.08      6.15 o 
  -6  -1  13      359.93      447.17     39.86 o 
  -5  -1  13      163.09      163.88     12.57 o 
  -4  -1  13      263.32      278.02     18.16 o 
  -3  -1  13       12.34        6.07      4.28 o 
  -2  -1  13      345.91      365.54     22.03 o 
  -1  -1  13      511.73      539.48     30.88 o 
   0  -1  13      869.87      907.18     71.29 o 
   1  -1  13        1.07        1.87      1.46 o 
   2  -1  13     1030.56      984.11     68.15 o 
   3  -1  13      197.59      199.15     14.31 o 
   4  -1  13      133.02      107.94     13.24 o 
   5  -1  13      719.61      684.32     56.98 o 
   6  -1  13       42.81       24.22      7.22 o 
  -8   0  13      121.01      121.86     17.25 o 
  -7   0  13      124.62      143.79     18.19 o 
  -6   0  13      130.41      139.52     16.86 o 
  -5   0  13      292.20      338.29     30.76 o 
  -4   0  13       47.03       55.06      6.32 o 
  -3   0  13      548.52      573.09     33.15 o 
  -2   0  13      518.45      522.62     52.64 o 
  -1   0  13       40.76       58.41      5.63 o 
   0   0  13      286.95      267.67     12.95 o 
   1   0  13        3.31        6.78      1.68 o 
   2   0  13        1.70        3.21      1.96 o 
   3   0  13      435.16      431.92     37.05 o 
   4   0  13       44.05       40.39      8.42 o 
   5   0  13        3.28        7.62      4.95 o 
   6   0  13       76.27       84.27     13.51 o 
  -8   1  13      223.03      243.72     26.08 o 
  -7   1  13      234.23      227.40     23.28 o 
  -6   1  13      143.63      128.68     15.78 o 
  -5   1  13      615.02      634.16     52.84 o 
  -4   1  13      636.63      626.51     51.03 o 
  -3   1  13      386.82      428.35     36.98 o 
  -2   1  13       84.69       81.81      7.09 o 
  -1   1  13       10.07       14.90      3.11 o 
   0   1  13       82.04       84.76      8.23 o 
   1   1  13       41.48       47.89     10.64 o 
   2   1  13       15.15       17.52      5.35 o 
   3   1  13       62.93       67.15     10.43 o 
   4   1  13        1.75        3.61      4.82 o 
   5   1  13        5.76       14.04      5.89 o 
  -8   2  13       18.61       18.33      7.22 o 
  -7   2  13      214.92      204.66     22.07 o 
  -6   2  13      296.69      294.55     27.96 o 
  -5   2  13        7.12        2.54      3.88 o 
  -4   2  13      435.38      511.91     42.80 o 
  -3   2  13       56.47       50.34      5.61 o 
  -2   2  13       15.08       16.24      3.25 o 
  -1   2  13      288.47      297.18     18.35 o 
   0   2  13      917.24      915.38     51.12 o 
   1   2  13      100.49      103.57      8.84 o 
   2   2  13       47.14       55.18      8.56 o 
   3   2  13      179.54      140.99     16.72 o 
   4   2  13      234.99      215.49     23.01 o 
   5   2  13        2.39        2.41      6.15 o 
  -7   3  13        3.45       -1.47      4.82 o 
  -6   3  13      110.44      116.38     14.58 o 
  -5   3  13       18.30       29.82      6.95 o 
  -4   3  13      513.22      515.78     43.21 o 
  -3   3  13       80.01       84.68     10.71 o 
  -2   3  13       52.19       51.75      5.68 o 
  -1   3  13      194.93      206.28     13.86 o 
   0   3  13      271.86      274.70     17.77 o 
   1   3  13      489.62      455.85     41.20 o 
   2   3  13      136.96      128.60     10.88 o 
   3   3  13       87.74       74.24     12.18 o 
   4   3  13      301.18      330.40     32.11 o 
   5   3  13        0.64       -2.00      5.48 o 
  -7   4  13       97.14       78.12     11.77 o 
  -6   4  13       23.84       35.18      8.03 o 
  -5   4  13      110.13      109.15     13.37 o 
  -4   4  13       18.06       18.06      5.75 o 
  -3   4  13      422.41      441.42     37.05 o 
  -2   4  13      281.62      301.64     26.75 o 
  -1   4  13      181.28      152.23     11.43 o 
   0   4  13       38.42       35.91      8.96 o 
   1   4  13      231.92      255.02     17.40 o 
   2   4  13       26.40       24.60      5.19 o 
   3   4  13       57.79       51.50     10.83 o 
   4   4  13       17.53       32.50      9.10 o 
  -7   5  13       63.63       79.06     11.90 o 
  -6   5  13      201.50      216.69     21.40 o 
  -5   5  13      527.28      522.87     44.01 o 
  -4   5  13      131.75      138.31     14.98 o 
  -3   5  13      234.21      241.57     22.61 o 
  -2   5  13      346.13      314.48     27.96 o 
  -1   5  13        1.64        6.29      4.15 o 
   0   5  13      182.25      140.85     16.31 o 
   1   5  13      104.55       96.84     13.05 o 
   2   5  13      125.12      114.37     10.96 o 
   3   5  13       60.96       67.15     12.71 o 
   4   5  13       60.77       76.78     14.71 o 
  -6   6  13        7.36       19.53      6.02 o 
  -5   6  13      476.87      430.98     36.92 o 
  -4   6  13      162.73      150.75     16.31 o 
  -3   6  13       11.98       14.18      5.21 o 
  -2   6  13      380.75      356.21     31.57 o 
  -1   6  13      289.66      233.29     22.74 o 
   0   6  13      256.68      239.30     23.94 o 
   1   6  13      401.60      392.33     36.12 o 
   2   6  13       52.61       58.86     12.18 o 
  -5   7  13        1.75        4.01      3.88 o 
  -3   7  13      151.17      104.07     13.11 o 
  -2   7  13       34.60       25.55      7.09 o 
  -1   7  13      450.04      436.47     39.20 o 
   0   7  13        9.91        4.82      5.21 o 
   1   7  13      143.17      145.93     18.99 o 
   2   7  13       75.29       87.88     15.25 o 
  -4   8  13       12.76       15.25      5.62 o 
  -3   8  13       78.85       59.93     10.16 o 
  -2   8  13        0.94        1.78      3.63 o 
  -1   8  13       21.49       17.32      5.30 o 
   0   8  13      135.38      134.03     18.33 o 
  -2  -9  14       34.42       27.55      7.76 o 
  -1  -9  14       10.18        4.68      5.21 o 
   0  -9  14      108.93      111.82     14.31 o 
   1  -9  14       42.39       34.24      7.76 o 
   2  -9  14       12.00       14.83      4.11 o 
  -3  -8  14        4.74        0.40      5.09 o 
  -2  -8  14      101.26       91.63     12.98 o 
  -1  -8  14       13.90        8.16      4.95 o 
   0  -8  14      161.39      138.72     15.92 o 
   1  -8  14       79.56       76.78     10.71 o 
   2  -8  14       62.32       56.65      6.70 o 
   3  -8  14      135.98      127.96     12.77 o 
  -4  -7  14       82.73       66.75     11.90 o 
  -3  -7  14        5.99        5.62      4.55 o 
  -2  -7  14       84.63       60.99     10.57 o 
  -1  -7  14      259.81      254.55     24.48 o 
   0  -7  14      151.66      156.36     16.86 o 
   1  -7  14      322.94      331.60     29.16 o 
   2  -7  14       45.75       47.15      5.95 o 
   3  -7  14       41.24       50.43      6.10 o 
   4  -7  14       52.37       58.50      6.42 o 
  -5  -6  14        8.85        1.33      4.55 o 
  -4  -6  14       17.80       22.74      7.49 o 
  -3  -6  14      640.43      603.00     51.24 o 
  -2  -6  14      181.66      206.39     21.00 o 
  -1  -6  14      355.39      392.86     34.51 o 
   0  -6  14      278.19      229.41     21.67 o 
   1  -6  14       21.47       24.08      6.02 o 
   2  -6  14       52.05       48.88      5.79 o 
   3  -6  14        8.54       15.85      3.69 o 
   4  -6  14       14.48       21.29      5.69 o 
   5  -6  14       44.51       44.49      5.78 o 
  -6  -5  14       27.70       27.29      8.56 o 
  -5  -5  14      361.74      347.11     32.64 o 
  -4  -5  14      280.65      262.58     25.82 o 
  -3  -5  14      149.22      162.39     18.19 o 
  -2  -5  14      670.32      667.48     55.11 o 
  -1  -5  14        1.01       -2.80      2.80 o 
   0  -5  14      267.69      262.44     24.08 o 
   1  -5  14        5.54        6.56      4.15 o 
   2  -5  14       29.95       29.92      5.35 o 
   3  -5  14       82.00       86.68      7.60 o 
   4  -5  14       49.23       47.88      7.43 o 
   5  -5  14       59.07       55.05      7.43 o 
  -6  -4  14      392.32      333.87     32.23 o 
  -5  -4  14       59.53       72.27      8.42 o 
  -4  -4  14      296.99      343.30     22.14 o 
  -3  -4  14      147.90      148.59     20.07 o 
  -2  -4  14      133.27      122.80     14.31 o 
  -1  -4  14       94.50      102.46     12.44 o 
   0  -4  14      121.51      128.54     14.04 o 
   1  -4  14        7.55        9.14      2.93 o 
   2  -4  14      489.33      512.76     29.07 o 
   3  -4  14      132.88      121.03      9.17 o 
   4  -4  14       38.06       35.54      4.98 o 
   5  -4  14       45.54       48.07      9.50 o 
  -7  -3  14      120.75      124.27     17.39 o 
  -6  -3  14      106.04      131.09     17.52 o 
  -5  -3  14      347.90      379.25     25.08 o 
  -4  -3  14      146.25      153.18     17.66 o 
  -3  -3  14      482.38      457.98     27.62 o 
  -2  -3  14       97.80      124.11      9.72 o 
  -1  -3  14      121.18      117.04     13.37 o 
   0  -3  14      338.58      319.42     28.09 o 
   1  -3  14      355.14      368.28     21.39 o 
   2  -3  14       70.57       73.24      6.53 o 
   3  -3  14      420.93      409.99     23.73 o 
   4  -3  14       56.87       49.56      5.83 o 
   5  -3  14       26.85       34.51      7.62 o 
   6  -3  14      206.72      228.06     22.87 o 
  -7  -2  14      247.57      211.08     23.67 o 
  -6  -2  14      266.03      306.58     29.96 o 
  -5  -2  14      225.09      230.45     16.27 o 
  -4  -2  14      212.55      202.06     29.22 o 
  -3  -2  14      379.10      390.15     23.88 o 
  -2  -2  14      189.40      189.10     12.89 o 
  -1  -2  14      554.67      587.45     33.62 o 
   0  -2  14       81.25       97.11     11.37 o 
   1  -2  14       47.93       39.18      5.82 o 
   2  -2  14      105.83       89.71      7.22 o 
   3  -2  14       10.51       12.00      3.11 o 
   4  -2  14      260.30      231.81     22.07 o 
   5  -2  14       12.60       11.77      5.75 o 
   6  -2  14       30.01       23.01      7.09 o 
  -7  -1  14       19.71       23.01      8.56 o 
  -6  -1  14       62.31       71.83     12.18 o 
  -5  -1  14       93.12      100.11      9.41 o 
  -4  -1  14        1.87        2.82      4.41 o 
  -3  -1  14     1506.24     1422.98     78.18 o 
  -2  -1  14      248.27      255.90     16.51 o 
  -1  -1  14       34.69       35.24      4.52 o 
   0  -1  14     1495.64     1482.68     63.94 o 
   1  -1  14        2.13        2.63      1.83 o 
   2  -1  14      282.83      226.08     13.99 o 
   3  -1  14      265.48      242.11     15.22 o 
   4  -1  14       96.06       73.44     10.97 o 
   5  -1  14        1.69        4.68      4.95 o 
   6  -1  14       20.77       25.02      7.49 o 
  -7   0  14       79.52       74.50     13.37 o 
  -6   0  14       30.26       30.76      8.42 o 
  -5   0  14      260.03      273.15     26.22 o 
  -4   0  14       80.41       88.32     10.57 o 
  -3   0  14      436.01      461.71     27.52 o 
  -2   0  14      816.13      830.03     46.54 o 
  -1   0  14       76.05       78.38      9.50 o 
   0   0  14        1.49       -1.45      1.45 o 
   1   0  14     2091.39     2063.47     88.72 o 
   2   0  14       28.47       25.91      3.75 o 
   3   0  14      156.92      147.41     16.31 o 
   4   0  14       10.12        6.29      4.68 o 
   5   0  14      188.13      165.46     19.13 o 
  -7   1  14       88.94       75.85     12.98 o 
  -6   1  14      143.50      146.61     17.66 o 
  -5   1  14      367.70      315.54     29.29 o 
  -4   1  14      248.06      275.28     17.82 o 
  -3   1  14        2.00        5.68      2.79 o 
  -2   1  14        4.58        7.77      2.88 o 
  -1   1  14       33.18       36.49      8.69 o 
   0   1  14        1.07        0.49      1.96 o 
   1   1  14       63.48       46.35     14.18 o 
   2   1  14        7.64        9.36      4.68 o 
   3   1  14       32.36       38.79      8.42 o 
   4   1  14      100.24       89.89     13.11 o 
   5   1  14      176.62      133.63     17.39 o 
  -7   2  14      183.43      192.48     21.67 o 
  -6   2  14      451.25      497.06     43.33 o 
  -5   2  14       92.72       79.18     11.51 o 
  -4   2  14        5.54        4.41      4.01 o 
  -3   2  14       15.34       17.14      3.60 o 
  -2   2  14        1.09        1.87      2.13 o 
  -1   2  14       81.41       79.72     10.30 o 
   0   2  14       82.98       73.60      7.14 o 
   1   2  14       23.62       18.83      5.02 o 
   2   2  14       61.63       60.60     10.30 o 
   3   2  14       64.70       68.88     11.63 o 
   4   2  14      149.38      143.93     17.92 o 
   5   2  14        0.97        2.94      5.75 o 
  -7   3  14        4.24       -1.07      3.88 o 
  -6   3  14       88.68       98.72     13.51 o 
  -5   3  14       66.36       60.73      9.90 o 
  -4   3  14      430.25      384.30     33.71 o 
  -3   3  14      121.44      124.66     13.92 o 
  -2   3  14       75.00       88.48      8.04 o 
  -1   3  14      224.89      210.05     14.28 o 
   0   3  14      198.45      194.86     13.71 o 
   1   3  14       97.04      107.97      9.69 o 
   2   3  14      207.33      180.81     13.99 o 
   3   3  14      167.49      167.07     19.80 o 
   4   3  14        4.62        2.80      4.95 o 
  -7   4  14      151.42      159.85     18.33 o 
  -6   4  14      185.07      179.91     19.40 o 
  -5   4  14      179.26      161.45     17.52 o 
  -4   4  14      418.25      399.68     34.64 o 
  -3   4  14      534.96      541.74     44.94 o 
  -1   4  14      115.43      115.65     13.58 o 
   0   4  14     1283.79     1197.16     67.06 o 
   1   4  14      264.48      254.53     18.06 o 
   2   4  14       27.04       31.38      6.29 o 
   3   4  14      217.20      187.00     21.93 o 
   4   4  14       39.29       49.63     12.31 o 
  -6   5  14      104.93       82.66     12.18 o 
  -5   5  14      268.10      240.63     23.14 o 
  -4   5  14       14.63        8.30      4.68 o 
  -3   5  14      179.62      156.10     16.72 o 
  -2   5  14      248.49      241.04     22.74 o 
  -1   5  14      145.81      124.80     14.58 o 
   0   5  14      291.86      309.93     29.16 o 
   1   5  14      218.25      196.85     15.28 o 
   2   5  14      100.56       96.40     10.40 o 
   3   5  14      229.04      237.70     26.22 o 
  -6   6  14      127.07      125.07     15.12 o 
  -5   6  14       17.09       13.78      5.75 o 
  -4   6  14      187.12      173.89     18.46 o 
  -3   6  14       58.47       47.09      8.69 o 
  -2   6  14      289.62      236.62     22.87 o 
  -1   6  14        8.33        7.76      5.21 o 
   0   6  14       39.25       54.45     10.71 o 
   1   6  14      230.40      272.88     27.43 o 
   2   6  14       81.88       73.84     13.92 o 
  -5   7  14      374.89      422.96     37.18 o 
  -4   7  14       60.85       75.31     11.10 o 
  -3   7  14      260.61      260.17     25.14 o 
  -2   7  14        6.08       -1.33      3.48 o 
  -1   7  14       17.11       14.04      6.02 o 
   0   7  14        3.50        2.14      5.75 o 
   1   7  14       11.46       11.10      7.76 o 
  -2   8  14        7.24       -2.41      5.35 o 
  -1  -9  15       46.12       50.83     10.16 o 
   0  -9  15       73.94       84.00     12.31 o 
   1  -9  15      141.54      155.17     16.99 o 
  -3  -8  15        0.85       -3.35      5.21 o 
  -2  -8  15       12.69        6.29      5.48 o 
  -1  -8  15       51.90       50.83     10.16 o 
   0  -8  15       55.63       50.43      9.50 o 
   1  -8  15       77.29       82.00     11.37 o 
   2  -8  15      145.99      145.24     19.53 o 
   3  -8  15       60.02       56.91      6.75 o 
  -4  -7  15        5.70        3.88      6.29 o 
  -3  -7  15       38.53       25.82      7.76 o 
  -2  -7  15        9.32       16.45      6.82 o 
  -1  -7  15      121.27      103.67     13.65 o 
   0  -7  15      149.55      106.20     13.11 o 
   1  -7  15      208.85      204.79     20.33 o 
   2  -7  15      123.99      138.51     28.23 o 
   3  -7  15      146.00      158.47     12.05 o 
   4  -7  15       24.46       28.90      4.91 o 
  -5  -6  15      343.49      340.70     32.91 o 
  -4  -6  15        2.94        0.94      4.41 o 
  -3  -6  15      355.79      350.32     32.50 o 
  -2  -6  15       92.74       83.60     12.18 o 
  -1  -6  15      340.90      343.37     30.90 o 
   0  -6  15      338.79      304.58     27.69 o 
   1  -6  15       87.44      103.93     12.57 o 
   2  -6  15       47.17       58.92     10.37 o 
   3  -6  15      226.32      239.67     15.74 o 
   4  -6  15        6.98       11.85      3.95 o 
  -5  -5  15       41.59       35.05      8.96 o 
  -4  -5  15      353.60      339.76     31.70 o 
  -3  -5  15      156.93      214.16     21.93 o 
  -2  -5  15      445.39      487.96     42.00 o 
  -1  -5  15      117.89      171.22     18.19 o 
   0  -5  15      201.15      196.23     19.53 o 
   1  -5  15      126.18      125.37      9.84 o 
   2  -5  15       24.60       21.40      4.17 o 
   3  -5  15        9.66        8.87      3.15 o 
   4  -5  15       25.01       23.65      4.40 o 
   5  -5  15        8.14       11.21      3.82 o 
  -6  -4  15      273.84      288.93     29.43 o 
  -5  -4  15       29.04       29.45      5.72 o 
  -4  -4  15      300.79      265.25     25.95 o 
  -3  -4  15      275.27      294.14     27.69 o 
  -2  -4  15      281.64      234.21     23.01 o 
  -1  -4  15      207.69      153.83     16.72 o 
   0  -4  15      289.47      283.57     25.69 o 
   1  -4  15       50.28       48.55      5.58 o 
   2  -4  15       12.65       14.09      3.40 o 
   3  -4  15       51.86       42.10      5.22 o 
   4  -4  15       19.18       23.68      4.30 o 
   5  -4  15        6.18        6.02      4.68 o 
  -7  -3  15      102.66      103.13     16.72 o 
  -6  -3  15      158.00      175.76     20.87 o 
  -5  -3  15      162.29      197.18     24.22 o 
  -4  -3  15      293.08      356.31     22.94 o 
  -3  -3  15      213.44      208.91     18.12 o 
  -2  -3  15      505.54      456.96     27.32 o 
  -1  -3  15      159.42      164.93     16.86 o 
   0  -3  15      121.24      129.08     14.31 o 
   1  -3  15      330.58      336.55     19.98 o 
   2  -3  15       83.81       86.02      7.33 o 
   3  -3  15      119.72      128.63     24.81 o 
   4  -3  15       10.07       15.74      3.91 o 
   5  -3  15       49.00       34.78      7.89 o 
  -7  -2  15       58.74       82.00     14.71 o 
  -6  -2  15      197.47      234.35     25.14 o 
  -5  -2  15       38.35       48.01     13.24 o 
  -4  -2  15       63.46       81.73      8.37 o 
  -3  -2  15      279.71      296.45     19.10 o 
  -2  -2  15        2.52        0.73      2.50 o 
  -1  -2  15      424.47      398.55     23.93 o 
   0  -2  15      290.36      299.23     26.62 o 
   1  -2  15        0.99        5.62      2.46 o 
   2  -2  15      873.00      871.52     47.09 o 
   3  -2  15       24.21       24.68      4.16 o 
   4  -2  15       63.09       52.04      8.96 o 
   5  -2  15        5.34        8.56      5.48 o 
  -7  -1  15        2.00        4.41      6.56 o 
  -6  -1  15        2.19        4.68      5.75 o 
  -5  -1  15        7.18        5.89      5.21 o 
  -4  -1  15        9.59        8.34      4.41 o 
  -3  -1  15       37.42       48.76      6.15 o 
  -2  -1  15      174.63      213.37     14.43 o 
  -1  -1  15       28.62       25.53      4.15 o 
   0  -1  15      909.85      922.70     40.90 o 
   1  -1  15       51.74       51.83      5.13 o 
   2  -1  15        5.37        7.26      3.41 o 
   3  -1  15      198.94      175.36     18.19 o 
   4  -1  15        4.95        2.54      4.15 o 
   5  -1  15      159.96      145.00     17.39 o 
  -7   0  15        1.59        1.20      5.62 o 
  -6   0  15        1.19        9.50      5.75 o 
  -5   0  15       10.85        7.62      5.35 o 
  -4   0  15      348.64      389.18     24.17 o 
  -3   0  15       39.19       44.88      5.81 o 
  -2   0  15      513.94      561.28     32.77 o 
  -1   0  15      351.62      327.84     21.60 o 
   0   0  15       41.71       40.08      5.11 o 
   1   0  15       13.12       14.84      4.95 o 
   2   0  15       24.59       20.07      5.89 o 
   3   0  15       77.99       81.59     11.63 o 
   4   0  15       12.73       10.43      5.75 o 
   5   0  15        0.58        6.69      5.21 o 
  -7   1  15      160.73      152.89     19.13 o 
  -6   1  15      195.94      189.81     21.13 o 
  -5   1  15      223.09      240.37     23.54 o 
  -4   1  15       94.21       98.85     12.84 o 
  -3   1  15     2285.09     2441.71    132.04 o 
  -2   1  15       10.79        7.76      2.83 o 
  -1   1  15       55.78       59.46      6.24 o 
   0   1  15       71.00       72.38      6.99 o 
   1   1  15       39.11       43.33      5.76 o 
   2   1  15        0.86        2.94      3.74 o 
   3   1  15       27.36       45.62      9.50 o 
   4   1  15       94.72       77.05     12.98 o 
   5   1  15       18.42       11.51      6.69 o 
  -7   2  15        4.01        2.94      6.29 o 
  -6   2  15      272.33      239.30     24.08 o 
  -5   2  15      328.42      340.02     31.17 o 
  -4   2  15       80.57       71.83     10.97 o 
  -3   2  15      190.36      199.00     13.76 o 
  -2   2  15      142.31      148.18     16.59 o 
  -1   2  15       33.00       37.88      5.23 o 
   0   2  15       52.90       59.17      6.58 o 
   1   2  15      670.37      669.99     48.56 o 
   2   2  15      120.58      113.83     14.71 o 
   3   2  15       62.59       83.33     12.98 o 
   4   2  15       78.74       76.65     13.24 o 
  -7   3  15       73.60       67.68     12.04 o 
  -6   3  15      133.03      123.47     15.65 o 
  -5   3  15      136.08      133.90     15.92 o 
  -4   3  15       73.78       86.81     12.18 o 
  -3   3  15       52.34       65.28      9.77 o 
  -2   3  15      237.33      267.67     17.59 o 
  -1   3  15       82.59       69.81      8.49 o 
   0   3  15      736.46      700.41     40.57 o 
   1   3  15       29.06       35.04      5.84 o 
   2   3  15      149.04      110.35     14.98 o 
   3   3  15      119.74      107.41     15.51 o 
   4   3  15      105.78       89.75     14.98 o 
  -6   4  15      220.05      209.60     22.07 o 
  -5   4  15      391.60      404.77     35.98 o 
  -4   4  15        8.87       12.84      5.48 o 
  -3   4  15      355.42      409.18     35.71 o 
  -2   4  15      333.28      349.79     31.17 o 
  -1   4  15      226.88      199.98     19.80 o 
   0   4  15       14.58       21.34      4.92 o 
   1   4  15      142.19      130.48     30.57 o 
   2   4  15       11.97       12.44      6.02 o 
   3   4  15      215.89      220.84     24.88 o 
  -6   5  15       26.72       32.64      8.16 o 
  -5   5  15       71.60       62.60     10.30 o 
  -4   5  15      576.57      548.96     46.28 o 
  -3   5  15      112.76      119.18     14.45 o 
  -2   5  15       74.18       72.09     10.71 o 
  -1   5  15      146.35      139.11     16.19 o 
   0   5  15       91.19      105.81     14.58 o 
   1   5  15       77.54       82.80     12.98 o 
   2   5  15       80.70       65.74     12.71 o 
  -5   6  15       12.29       13.51      5.48 o 
  -4   6  15      287.36      256.69     24.88 o 
  -3   6  15      144.80      138.31     15.92 o 
  -2   6  15      165.09      150.75     17.39 o 
  -1   6  15       71.67       81.33     12.71 o 
   0   6  15      426.74      389.65     36.12 o 
   1   6  15       30.85       24.08      8.30 o 
  -4   7  15        0.83        0.27      3.88 o 
  -3   7  15      245.65      243.31     24.22 o 
  -2   7  15        1.34       -2.00      4.82 o 
  -1   7  15       25.09       21.54      7.76 o 
   0   7  15       26.62       38.26      9.77 o 
  -2  -8  16        4.82        1.88      4.68 o 
  -1  -8  16       14.88        3.61      4.41 o 
   0  -8  16      364.97      358.48     32.50 o 
   1  -8  16       15.59       15.24      4.50 o 
   2  -8  16      197.25      203.06     14.73 o 
  -4  -7  16       35.29       23.81      8.03 o 
  -3  -7  16       38.07       42.00     10.30 o 
  -2  -7  16        5.89        4.41      5.35 o 
  -1  -7  16       98.39       98.85     13.37 o 
   0  -7  16      149.06      161.85     17.79 o 
   1  -7  16       54.44       58.93      7.18 o 
   2  -7  16      145.84      129.29     11.70 o 
   3  -7  16       85.33       89.70      8.54 o 
  -5  -6  16        2.32        3.48      6.02 o 
  -4  -6  16        1.03       -0.94      4.82 o 
  -3  -6  16      120.75      111.70     15.12 o 
  -2  -6  16       42.74       36.12      8.69 o 
  -1  -6  16       66.12       67.82     10.97 o 
   0  -6  16      190.00      225.93     22.20 o 
   1  -6  16      104.52      108.99      9.35 o 
   2  -6  16       51.78       62.88      6.99 o 
   3  -6  16      121.73      147.80     11.34 o 
   4  -6  16        4.89       11.12      3.67 o 
  -5  -5  16       92.89      101.52     14.98 o 
  -4  -5  16      120.92      120.52     15.92 o 
  -3  -5  16      149.36      160.12     18.46 o 
  -2  -5  16      166.59      221.25     22.61 o 
  -1  -5  16      163.54      182.99     19.40 o 
   0  -5  16       86.16       90.96     12.04 o 
   1  -5  16      163.96      154.04     11.49 o 
   2  -5  16       60.85       56.36      6.44 o 
   3  -5  16      131.25      127.94     10.20 o 
   4  -5  16       32.51       34.31      7.96 o 
  -5  -4  16      342.15      372.66     35.18 o 
  -4  -4  16      113.96      114.64     15.39 o 
  -3  -4  16      307.91      314.88     29.96 o 
  -2  -4  16       98.71       78.52     11.63 o 
  -1  -4  16      236.33      245.59     23.54 o 
   0  -4  16      279.93      280.63     25.95 o 
   1  -4  16       53.84       50.55      5.91 o 
   2  -4  16      136.47      140.92     10.54 o 
   3  -4  16      111.24      113.03      9.22 o 
   4  -4  16       41.02       38.15      5.62 o 
   5  -4  16       18.74       14.04      5.75 o 
  -6  -3  16      243.07      222.85     24.48 o 
  -5  -3  16       48.83       58.10     14.38 o 
  -4  -3  16      188.21      169.01     17.25 o 
  -3  -3  16      168.53      185.21     13.60 o 
  -2  -3  16       75.86       86.68     12.04 o 
  -1  -3  16      277.32      304.44     27.82 o 
   0  -3  16       48.60       44.01      8.16 o 
   1  -3  16      243.93      251.93     22.41 o 
   2  -3  16       54.73       65.82      6.53 o 
   3  -3  16       75.49       68.79      6.75 o 
   4  -3  16        9.00       12.99      6.02 o 
   5  -3  16       16.18       11.63      5.35 o 
  -6  -2  16       46.36       42.41      9.90 o 
  -5  -2  16       27.52       24.42      8.42 o 
  -4  -2  16        6.27        4.68      3.55 o 
  -3  -2  16      220.99      230.80     15.83 o 
  -2  -2  16       17.12       11.02      4.15 o 
  -1  -2  16      155.34      175.36     17.92 o 
   0  -2  16      359.95      405.79     23.54 o 
   1  -2  16       76.47       84.92      8.23 o 
   2  -2  16       14.06        9.10      3.67 o 
   3  -2  16       59.51       68.11      6.85 o 
   4  -2  16       14.92       23.41      6.82 o 
   5  -2  16       28.42       42.67      9.10 o 
  -7  -1  16        4.58        4.01      6.95 o 
  -6  -1  16        8.18        7.22      6.56 o 
  -5  -1  16        6.49       -1.61      4.82 o 
  -4  -1  16        1.26        1.59      2.91 o 
  -3  -1  16       44.66       41.28      5.86 o 
  -2  -1  16      788.63      778.50     44.41 o 
  -1  -1  16        0.97        1.32      2.54 o 
   0  -1  16      320.18      336.71     20.46 o 
   1  -1  16      104.61      101.66     12.18 o 
   2  -1  16      206.78      158.11     16.59 o 
   3  -1  16      107.59       83.20     11.63 o 
   4  -1  16        0.69       -0.80      4.15 o 
   5  -1  16       34.33       34.78      8.83 o 
  -7   0  16       15.85       12.44      8.56 o 
  -6   0  16       38.27       40.53     10.03 o 
  -5   0  16       64.77       69.02     11.63 o 
  -4   0  16      298.07      321.23     20.81 o 
  -3   0  16      151.09      142.91     18.26 o 
  -2   0  16       30.65       37.86      6.95 o 
  -1   0  16      544.18      549.91     44.41 o 
   0   0  16      120.83      120.97      9.59 o 
   1   0  16      156.58      144.73     15.51 o 
   2   0  16      231.67      210.68     21.00 o 
   3   0  16       43.71       40.26      8.69 o 
   4   0  16       72.04       56.58     10.97 o 
  -7   1  16        9.46       13.51      7.89 o 
  -6   1  16      242.15      249.87     25.28 o 
  -5   1  16      203.63      221.78     22.61 o 
  -4   1  16       95.30       91.36     12.71 o 
  -3   1  16      323.88      360.67     22.65 o 
  -2   1  16       71.62       82.08      9.56 o 
  -1   1  16      163.49      166.80     17.12 o 
   0   1  16      130.13      133.66     10.44 o 
   1   1  16       59.49       71.17     10.71 o 
   2   1  16        7.51       10.83      5.48 o 
   3   1  16       82.97       82.94     12.71 o 
   4   1  16        1.31        3.08      5.21 o 
  -7   2  16      279.80      315.95     30.90 o 
  -6   2  16      119.18      129.89     16.59 o 
  -5   2  16      220.85      255.49     25.14 o 
  -4   2  16      306.36      359.02     32.50 o 
  -3   2  16      186.16      205.33     20.20 o 
  -2   2  16      220.37      225.20     15.65 o 
  -1   2  16      214.57      221.46     15.17 o 
   0   2  16      528.29      525.21     31.45 o 
   1   2  16      134.60      119.32     14.98 o 
   2   2  16      103.19       66.08     11.37 o 
   3   2  16       94.42       84.41     13.51 o 
   4   2  16       69.71       63.27     12.98 o 
  -6   3  16      225.53      182.19     20.46 o 
  -5   3  16      132.67      103.13     14.18 o 
  -3   3  16     1222.83     1193.29     94.17 o 
  -2   3  16      450.84      502.15     42.67 o 
  -1   3  16       55.86       64.60      7.36 o 
   0   3  16      487.86      432.23     26.86 o 
   1   3  16      222.70      201.46     15.22 o 
   2   3  16       57.31       68.35     12.18 o 
   3   3  16       88.76       92.30     14.71 o 
  -6   4  16      120.79       98.99     14.04 o 
  -5   4  16      133.27      155.70     17.92 o 
  -4   4  16      254.79      276.75     26.08 o 
  -3   4  16      113.42      111.82     14.18 o 
  -2   4  16      138.23      121.72     14.71 o 
  -1   4  16      232.94      219.90     21.93 o 
   0   4  16      107.45      119.54     11.01 o 
   1   4  16      574.25      507.30     69.56 o 
   2   4  16        2.32       -0.80      5.09 o 
   3   4  16      153.34      168.81     21.54 o 
  -5   5  16        5.22        7.62      5.09 o 
  -4   5  16       44.23       56.98     10.16 o 
  -2   5  16       14.09       17.12      5.89 o 
  -1   5  16       35.28       40.39      8.83 o 
   0   5  16      147.84      105.54     14.71 o 
   1   5  16       23.84       34.91      9.36 o 
  -4   6  16        1.72        1.33      5.09 o 
  -3   6  16      101.67       90.29     12.98 o 
  -2   6  16       97.66       73.30     11.90 o 
  -1   6  16       76.43       80.92     13.24 o 
   0   6  16       15.45       12.44      6.56 o 
   1   6  16        7.33        6.56      6.69 o 
  -2   7  16       34.11       38.12      9.36 o 
  -1  -8  17       18.02       23.94      7.36 o 
   0  -8  17        8.66       11.90      6.15 o 
   1  -8  17        5.21        4.29      4.61 o 
  -3  -7  17        1.39        1.33      5.75 o 
  -2  -7  17       13.24        6.69      6.15 o 
  -1  -7  17        9.71        8.83      5.35 o 
   0  -7  17       17.49       14.31      6.29 o 
   1  -7  17        0.73        3.77      3.30 o 
   2  -7  17       57.99       52.87      6.91 o 
  -4  -6  17      199.51      232.35     25.28 o 
  -3  -6  17       22.87       14.45      6.69 o 
  -2  -6  17       52.85       40.13      9.36 o 
  -1  -6  17       10.47       13.37      6.15 o 
   0  -6  17      179.81      197.44     20.60 o 
   1  -6  17       56.05       60.36      7.10 o 
   2  -6  17       13.87       18.93      7.29 o 
   3  -6  17       87.98      103.71      9.33 o 
  -5  -5  17       29.20        9.90      7.09 o 
  -4  -5  17       46.89       44.41     10.43 o 
  -3  -5  17       94.00      113.03     15.51 o 
  -2  -5  17       23.90       18.60      7.09 o 
  -1  -5  17      366.41      423.62     37.59 o 
   0  -5  17       56.17       55.78      9.63 o 
   1  -5  17       45.40       42.84      5.86 o 
   2  -5  17       98.35       82.61      7.99 o 
   3  -5  17       16.72       20.38      4.36 o 
   4  -5  17       60.09       77.63      7.96 o 
  -5  -4  17        9.04       22.07      7.89 o 
  -4  -4  17       90.91       90.42     13.78 o 
  -3  -4  17      199.71      178.17     20.07 o 
  -2  -4  17       94.72       76.91     11.90 o 
  -1  -4  17        6.93        5.21      4.41 o 
   0  -4  17      267.14      268.20     25.41 o 
   1  -4  17        8.34        7.84      3.35 o 
   2  -4  17      269.18      249.47     16.26 o 
   3  -4  17       31.62       33.99      5.62 o 
   4  -4  17       82.68       91.23      8.61 o 
  -6  -3  17      145.60      188.34     22.61 o 
  -5  -3  17      188.92      208.01     16.13 o 
  -4  -3  17       95.21       91.17      9.20 o 
  -3  -3  17      110.58      111.02     14.71 o 
  -2  -3  17       14.88       17.79      6.56 o 
  -1  -3  17      112.92       91.49     12.44 o 
   0  -3  17       73.53       96.04     12.44 o 
   1  -3  17      177.98      168.30     22.80 o 
   2  -3  17      141.36      176.17     14.65 o 
   3  -3  17      417.19      391.41     23.44 o 
   4  -3  17       55.32       58.29      6.89 o 
  -6  -2  17       86.19      118.11     17.25 o 
  -5  -2  17      343.50      361.52     23.83 o 
  -4  -2  17       22.54       18.59      4.49 o 
  -3  -2  17      157.55      173.71     13.12 o 
  -2  -2  17        3.05        5.35      4.55 o 
  -1  -2  17       51.76       73.84     10.83 o 
   0  -2  17      257.31      296.26     23.88 o 
   1  -2  17      104.92       99.63      8.17 o 
   2  -2  17      243.63      278.60     17.27 o 
   3  -2  17      197.63      135.90     15.39 o 
   4  -2  17        7.84        9.36      4.68 o 
  -6  -1  17        7.36       13.78      7.09 o 
  -5  -1  17        0.96       -1.61      4.82 o 
  -4  -1  17       32.98       35.27      5.91 o 
  -3  -1  17       13.75       10.47      3.67 o 
  -2  -1  17       49.79       64.29      6.94 o 
  -1  -1  17      111.48      120.79     14.45 o 
   0  -1  17       98.35      105.14     12.84 o 
   1  -1  17      149.61      160.65     16.86 o 
   2  -1  17       10.93       15.51      5.62 o 
   3  -1  17       62.64       49.63      9.50 o 
   4  -1  17       40.48       36.12      8.56 o 
  -6   0  17      111.52       97.25     14.84 o 
  -5   0  17        9.22        5.75      5.75 o 
  -4   0  17       83.93       92.50      9.03 o 
  -3   0  17      279.79      284.24     28.49 o 
  -2   0  17       22.69       19.18      4.11 o 
  -1   0  17      336.27      356.72     22.32 o 
   0   0  17      118.67       93.37     12.04 o 
   1   0  17      157.34      136.17     15.51 o 
   2   0  17        3.41        9.36      4.68 o 
   3   0  17       11.36       11.77      5.75 o 
   4   0  17       52.95       59.93     11.37 o 
  -6   1  17      124.38      120.52     16.31 o 
  -5   1  17      251.83      272.74     26.88 o 
  -4   1  17       79.54       79.86     12.44 o 
  -3   1  17      326.99      312.63     20.29 o 
  -2   1  17      489.23      484.05     29.13 o 
  -1   1  17      248.40      249.85     16.74 o 
   0   1  17      230.24      247.51     16.59 o 
   1   1  17       51.03       42.27      8.56 o 
   2   1  17      294.69      257.36     25.41 o 
   3   1  17      203.14      195.97     21.93 o 
   4   1  17        0.75        1.88      5.62 o 
  -6   2  17      115.38      122.53     16.72 o 
  -5   2  17      100.02      114.50     15.25 o 
  -4   2  17      163.95      174.43     19.53 o 
  -2   2  17       80.00      102.14     16.79 o 
  -1   2  17      206.46      193.04     22.20 o 
   0   2  17      310.47      287.85     19.06 o 
   1   2  17      351.88      358.09     33.17 o 
   2   2  17      283.98      249.33     25.41 o 
   3   2  17       58.23       74.64     13.11 o 
  -6   3  17      229.56      220.84     23.81 o 
  -5   3  17       70.10       56.72     10.97 o 
  -4   3  17      265.06      264.99     25.55 o 
  -3   3  17        8.21        7.62      5.09 o 
  -1   3  17       87.85       96.23      9.22 o 
   0   3  17      214.72      208.41     16.12 o 
   1   3  17       43.52       35.85      8.83 o 
   2   3  17       68.88       75.71     13.24 o 
   3   3  17      112.56      100.99     16.19 o 
  -5   4  17        1.70       -2.41      5.21 o 
  -4   4  17      106.20       88.28     12.84 o 
  -3   4  17       37.55       43.33      8.83 o 
  -2   4  17        1.75        1.47      4.15 o 
  -1   4  17      124.16      113.97     14.58 o 
   0   4  17       83.49      107.81     14.84 o 
   1   4  17       11.60       11.86      4.26 o 
   2   4  17        1.14       -1.88      4.95 o 
  -5   5  17        0.86       -1.20      5.35 o 
  -4   5  17       24.06       22.47      7.62 o 
  -3   5  17      313.96      328.79     30.76 o 
  -2   5  17        3.56       -0.53      3.88 o 
  -1   5  17       56.63       58.99     11.10 o 
   0   5  17       25.19       30.90      9.10 o 
   1   5  17       37.16       33.97      9.50 o 
  -3   6  17       48.12       36.92      8.96 o 
  -2   6  17       61.20       39.73      9.63 o 
  -1   6  17       16.32       12.84      7.36 o 
  -2  -7  18       27.35       17.92      7.76 o 
  -1  -7  18        0.76       -0.40      4.55 o 
   0  -7  18      113.62      110.62     14.71 o 
   1  -7  18        6.92        4.74      3.95 o 
   2  -7  18        5.24        4.68      5.35 o 
  -3  -6  18       13.76       20.73      8.42 o 
  -2  -6  18       62.65       72.64     12.71 o 
  -1  -6  18       84.60       70.76     11.90 o 
   0  -6  18       61.24       69.29     11.37 o 
   1  -6  18       79.30       76.94      9.96 o 
   2  -6  18        5.79        8.57      3.63 o 
  -4  -5  18      399.13      429.51     39.86 o 
  -3  -5  18      120.67       74.11     12.71 o 
  -2  -5  18        6.48       10.43      6.29 o 
  -1  -5  18      175.30      183.12     19.93 o 
   0  -5  18        7.41       12.18      5.75 o 
   1  -5  18        5.92        7.78      3.68 o 
   2  -5  18       63.42       64.75      7.38 o 
   3  -5  18        7.34        6.54      3.61 o 
  -5  -4  18      236.67      286.92     29.70 o 
  -4  -4  18      259.63      292.94     29.16 o 
  -3  -4  18       72.81      108.35     15.12 o 
  -2  -4  18      196.71      231.14     23.54 o 
  -1  -4  18       10.41       19.13      6.42 o 
   0  -4  18      251.56      247.46     24.34 o 
   1  -4  18        1.03        0.75      3.14 o 
   2  -4  18      171.19      192.68     13.52 o 
   3  -4  18       97.25       91.87      8.50 o 
  -5  -3  18       17.77       16.31      7.49 o 
  -4  -3  18      222.13      201.85     22.20 o 
  -3  -3  18       59.83       69.96     11.63 o 
  -2  -3  18       17.84        8.83      5.35 o 
  -1  -3  18      208.69      247.72     24.34 o 
   0  -3  18      116.28      125.28      9.99 o 
   1  -3  18      102.14      118.58     13.17 o 
   2  -3  18      204.79      241.44     15.73 o 
   3  -3  18      221.63      252.38     16.59 o 
   4  -3  18      110.97       94.04     12.84 o 
  -6  -2  18      121.48      126.01     17.79 o 
  -5  -2  18        6.12        6.02      5.89 o 
  -4  -2  18       33.45       44.62     17.25 o 
  -3  -2  18      101.66      103.40     14.18 o 
  -2  -2  18       48.36       60.73     10.71 o 
  -1  -2  18       12.30       17.39      6.02 o 
   0  -2  18      175.06      211.75     21.27 o 
   1  -2  18      100.54      108.49     13.51 o 
   2  -2  18      144.19      130.15     14.98 o 
   3  -2  18      145.42      151.68     17.12 o 
   4  -2  18       15.40       10.83      5.35 o 
  -6  -1  18       91.10      108.21     16.19 o 
  -5  -1  18       56.63       80.92     13.11 o 
  -4  -1  18      170.78      186.53     14.42 o 
  -3  -1  18       11.39       19.48      4.56 o 
  -2  -1  18       24.28       27.80      5.06 o 
  -1  -1  18      110.81      105.14     13.51 o 
   0  -1  18       37.74       53.10      9.36 o 
   1  -1  18      103.94      116.38     14.04 o 
   2  -1  18       63.15       52.04      9.36 o 
   3  -1  18       41.40       28.63      7.76 o 
  -6   0  18      371.45      390.72     36.52 o 
  -5   0  18      130.75      161.59     19.40 o 
  -4   0  18       38.12       27.82      7.76 o 
  -3   0  18      250.53      259.05     17.73 o 
  -2   0  18       21.73       30.30      5.23 o 
  -1   0  18       81.39       67.15     10.57 o 
   0   0  18      163.79      143.13     16.19 o 
   1   0  18        3.69        9.63      5.35 o 
   2   0  18      445.54      396.07     35.71 o 
   3   0  18       21.63       17.39      7.09 o 
  -6   1  18       48.74       50.69     11.37 o 
  -5   1  18      241.61      236.62     24.75 o 
  -4   1  18       75.44       71.17     12.18 o 
  -3   1  18      206.43      206.34     25.28 o 
  -2   1  18       10.90       20.41      4.55 o 
  -1   1  18      138.99      155.32     12.16 o 
   0   1  18      137.95      137.78     16.19 o 
   1   1  18      113.76       90.42     13.11 o 
   2   1  18        9.67        6.02      5.35 o 
   3   1  18      209.18      205.06     23.14 o 
  -6   2  18       53.04       50.43     11.10 o 
  -5   2  18       91.82      103.40     15.12 o 
  -4   2  18       66.59      112.36     15.12 o 
  -3   2  18      162.73      159.85     18.06 o 
  -2   2  18      107.79      130.62     11.16 o 
  -1   2  18      126.38      139.95     11.66 o 
   0   2  18       52.70       38.39      9.10 o 
   1   2  18      115.37      105.67     14.98 o 
   2   2  18       25.99       22.74      7.36 o 
   3   2  18       21.83       25.28      8.16 o 
  -5   3  18       27.89       34.78      9.23 o 
  -4   3  18      159.15      182.05     20.07 o 
  -3   3  18       35.89       38.79      9.10 o 
  -2   3  18      161.24      168.40     18.72 o 
  -1   3  18       44.95       50.97      7.08 o 
   0   3  18      188.51      192.55     19.13 o 
   1   3  18       22.83       16.99      7.36 o 
   2   3  18      198.24      201.18     23.41 o 
  -5   4  18        0.83        1.47      5.21 o 
  -4   4  18        1.35        3.48      5.35 o 
  -3   4  18       79.75       91.36     13.65 o 
  -2   4  18       15.02       14.04      6.42 o 
  -1   4  18       74.51       69.56     11.77 o 
   0   4  18        3.96        2.41      5.35 o 
   1   4  18      402.32      347.52     34.24 o 
  -4   5  18        1.12        1.88      5.62 o 
  -3   5  18       43.86       43.21     10.16 o 
  -2   5  18        1.19        0.14      5.21 o 
  -1   5  18       77.32       85.48     13.51 o 
   0   5  18       74.94       87.75     14.31 o 
  -3  -6  19       85.57       85.74     14.71 o 
  -2  -6  19       45.33       46.68     10.83 o 
  -1  -6  19      250.54      253.48     25.55 o 
   0  -6  19      119.46      159.58     18.33 o 
   1  -6  19      139.31      180.06     13.81 o 
   2  -6  19       17.19       23.67      7.36 o 
  -4  -5  19       14.46       22.47      8.96 o 
  -3  -5  19      395.54      405.57     37.99 o 
  -2  -5  19       45.98       77.98     12.84 o 
  -1  -5  19      151.82      177.37     19.93 o 
   0  -5  19      171.27      188.74     20.60 o 
   1  -5  19       36.38       44.54      6.38 o 
   2  -5  19       26.97       30.53      5.43 o 
  -4  -4  19        1.25        0.67      5.89 o 
  -3  -4  19       41.80       34.38      9.23 o 
  -2  -4  19      197.52      171.89     19.93 o 
  -1  -4  19       47.57       59.93     10.97 o 
   0  -4  19        1.29       -0.16      2.88 o 
   1  -4  19       10.79        7.08      3.68 o 
   2  -4  19       80.40       74.33      9.36 o 
   3  -4  19       78.39       80.57      8.26 o 
  -5  -3  19       18.17       23.01      8.83 o 
  -4  -3  19      482.67      556.58     49.09 o 
  -3  -3  19       86.44       91.09     14.04 o 
  -2  -3  19       49.60       65.81     11.77 o 
  -1  -3  19       42.79       32.11      8.16 o 
   0  -3  19       27.49       37.32      8.56 o 
   1  -3  19       84.20       79.45     11.77 o 
   2  -3  19      112.43      116.50     14.18 o 
   3  -3  19      194.68      208.80     21.13 o 
  -5  -2  19      590.47      642.99     54.98 o 
  -4  -2  19      243.08      264.05     27.16 o 
  -3  -2  19       70.19       75.44     12.44 o 
  -2  -2  19      133.21      140.72     16.99 o 
  -1  -2  19      183.26      213.35     22.34 o 
   0  -2  19       56.03       59.52     10.43 o 
   1  -2  19      127.42      134.96     15.92 o 
   2  -2  19       22.77       29.70      7.49 o 
   3  -2  19      131.48      151.29     17.39 o 
  -5  -1  19        3.59        8.83      6.56 o 
  -4  -1  19      348.61      388.54     25.06 o 
  -3  -1  19      106.85      108.33     10.21 o 
  -2  -1  19       10.19        8.42      5.35 o 
  -1  -1  19      259.03      303.11     28.63 o 
   0  -1  19       25.87       27.29      7.22 o 
   1  -1  19        6.84        9.63      5.48 o 
   2  -1  19      139.76      101.93     13.65 o 
   3  -1  19       28.95       46.15     10.16 o 
  -5   0  19       14.87       12.98      7.09 o 
  -4   0  19       90.79       94.30     14.04 o 
  -3   0  19      137.47      142.39     11.95 o 
  -2   0  19       86.39       71.31      8.04 o 
  -1   0  19        4.07        3.08      4.55 o 
   0   0  19      258.24      271.41     26.08 o 
   1   0  19       24.94       28.09      7.49 o 
   2   0  19       69.72       78.12     12.57 o 
   3   0  19       39.26       31.97      8.96 o 
  -5   1  19      104.68      113.03     16.31 o 
  -4   1  19      177.80      178.97     20.33 o 
  -3   1  19       47.54       54.04     10.30 o 
  -2   1  19      143.95      141.71     11.87 o 
  -1   1  19       41.79       40.94      9.10 o 
   0   1  19       10.36        9.77      5.21 o 
   1   1  19      149.95      150.08     18.19 o 
   2   1  19        0.57        5.48      6.15 o 
  -5   2  19       95.73      107.68     16.19 o 
  -4   2  19       68.05       68.22     12.04 o 
  -3   2  19       90.23       74.11     12.18 o 
  -1   2  19       69.20       75.14      8.49 o 
   0   2  19       20.87       23.41      8.03 o 
   1   2  19        5.05       10.03      6.29 o 
   2   2  19      352.07      337.22     33.03 o 
  -5   3  19       26.19       31.03      9.10 o 
  -4   3  19       72.57       79.45     13.11 o 
  -3   3  19       25.72       14.04      7.22 o 
  -2   3  19        5.58        1.20      4.55 o 
  -1   3  19        3.67        5.62      5.09 o 
   0   3  19       71.13       83.87     14.04 o 
   1   3  19       74.65       62.60     12.84 o 
  -4   4  19       12.26       16.72      7.76 o 
  -2   4  19        9.14       12.18      6.42 o 
  -1   4  19       99.17       69.02     12.04 o 
   0  -6  20      203.14      239.57     23.01 o 
  -3  -5  20      505.56      546.95     48.83 o 
  -2  -5  20      159.88      205.59     23.01 o 
  -1  -5  20      278.60      352.86     33.58 o 
   0  -5  20       35.34       43.52      6.61 o 
   1  -5  20       43.68       46.35      6.86 o 
  -4  -4  20      591.52      507.50     46.01 o 
  -3  -4  20       54.67       66.21     12.84 o 
  -2  -4  20       96.29       87.48     13.92 o 
  -1  -4  20       50.44       48.95     10.57 o 
   0  -4  20      281.05      321.36     20.57 o 
   1  -4  20       11.37        7.89      5.09 o 
   2  -4  20       25.10       28.90      7.49 o 
  -4  -3  20       18.94       39.46     10.30 o 
  -3  -3  20      134.69      132.29     17.52 o 
  -2  -3  20       73.53       74.37     12.57 o 
  -1  -3  20       50.25       59.13     11.10 o 
   0  -3  20       96.66       98.72     13.92 o 
   1  -3  20       90.64      106.08     14.31 o 
   2  -3  20       40.94       44.01      8.96 o 
  -4  -2  20       19.17       16.45      7.49 o 
  -3  -2  20       81.95       90.16     13.92 o 
  -2  -2  20       56.33       61.40     11.24 o 
  -1  -2  20      198.59      198.10     21.54 o 
   0  -2  20       28.84       28.63      8.16 o 
   1  -2  20      113.41      115.30     14.58 o 
   2  -2  20       11.25        6.69      5.35 o 
  -5  -1  20      100.44      113.56     16.31 o 
  -4  -1  20      177.14      186.33     21.13 o 
  -3  -1  20      251.82      272.21     27.16 o 
  -2  -1  20       12.19       13.51      6.42 o 
  -1  -1  20       67.97       55.92     10.57 o 
   0  -1  20       11.44       14.04      6.29 o 
   1  -1  20        0.68        3.61      4.82 o 
   2  -1  20      105.39      125.33     16.31 o 
  -5   0  20      511.99      525.42     46.95 o 
  -4   0  20      128.67      159.44     19.26 o 
  -3   0  20       32.98       43.41      6.66 o 
  -2   0  20      246.01      276.09     27.16 o 
  -1   0  20       36.08       43.88      9.50 o 
   0   0  20      196.11      183.12     20.20 o 
   1   0  20       14.02       23.94      7.49 o 
   2   0  20        2.27       -2.27      4.55 o 
  -5   1  20        3.09        3.08      6.56 o 
  -4   1  20      316.13      354.87     33.44 o 
  -3   1  20       44.22       59.25     11.37 o 
  -2   1  20      109.78      149.72     12.58 o 
  -1   1  20      295.33      325.45     31.17 o 
   0   1  20        0.72        7.09      5.89 o 
   1   1  20       70.64       85.74     13.78 o 
  -4   2  20       73.23       79.32     13.24 o 
  -3   2  20      159.46      199.84     22.20 o 
  -2   2  20        1.72        2.94      5.09 o 
  -1   2  20       47.13       34.11      9.23 o 
   1   2  20        1.77       -1.47      5.35 o 
  -4   3  20       94.25       96.31     14.98 o 
  -3   3  20        4.84        5.89      6.82 o 
  -2   3  20       76.71       84.13     13.51 o 
  -1   3  20        0.92        2.00      5.21 o 
   0   3  20        9.73       10.71      6.95 o 
  -2  -4  21       57.85       73.56     13.78 o 
  -1  -4  21       20.37       18.46      7.22 o 
   0  -4  21       12.69        7.36      5.89 o 
  -3  -3  21       21.34       20.33      8.42 o 
  -2  -3  21       50.95       34.11      9.63 o 
  -1  -3  21       82.01       83.47     13.51 o 
   0  -3  21        3.64        6.82      5.62 o 
   1  -3  21        7.83       18.33      7.62 o 
  -4  -2  21      482.78      551.37     49.22 o 
  -3  -2  21       85.57       98.58     15.12 o 
  -2  -2  21        6.41        7.49      6.15 o 
  -1  -2  21       91.90       87.62     13.65 o 
   0  -2  21      166.36      209.87     22.87 o 
   1  -2  21       30.99       36.25      8.96 o 
  -3  -1  21      191.28      182.05     21.27 o 
  -2  -1  21       23.67       23.81      7.89 o 
  -1  -1  21       78.20       55.11     10.83 o 
   0  -1  21      181.14      195.03     21.40 o 
   1  -1  21       15.67       27.43      8.42 o 
  -4   0  21       27.17       22.20      8.16 o 
  -3   0  21        5.62        2.27      5.21 o 
  -2   0  21      289.32      287.72     28.49 o 
  -1   0  21       43.06       50.30     10.57 o 
   0   0  21       72.11       82.39     13.24 o 
   1   0  21      169.92      186.33     21.40 o 
  -4   1  21      180.24      204.39     23.01 o 
  -3   1  21      163.35      185.53     21.40 o 
  -2   1  21       91.97       92.16     14.04 o 
  -1   1  21      313.48      323.71     31.57 o 
   0   1  21        4.81        2.41      6.15 o 
  -3   2  21      166.79      197.44     22.74 o 
  -2   2  21       46.72       52.57     10.97 o 
  -1   2  21       72.11       65.81     12.71 o 
  -2  -2  22       16.21       14.58      7.89 o 
  -1  -2  22       31.69       49.63     10.97 o 
  -2  -1  22       28.33       21.54      8.03 o 
  -1  -1  22       59.80       66.08     12.71 o 
  -2   0  22      194.54      189.41     21.67 o 
  -1   0  22      148.61      153.29     19.26 o 
                                                 
